# Supplementary material for: (Z)-Ethyl 2,4-diphenyl-3-(propyl­amino)­but-2-enoate
Source: Acta Crystallogr Sect E Struct Rep Online. 2009 Jan 8;65(Pt 2):o236. doi: 10.1107/S160053680804395X (PMC2968183; doi:10.1107/S160053680804395X)
Supplement: Supplementary file 1 [file e-65-0o236-sup1.cif]

##############################################################################
###                                                                        ###
###        Electronic paper (Acta Crystallographica Section E)             ###
###                                                                        ###
##############################################################################
#                                                                            #
# This CIF contains the data in a paper accepted for publication in Acta     #
# Crystallographica Section E. It conforms to the requirements of Notes      #
# for Authors for Section E, and has been peer reviewed under the auspices   #
# of the IUCr Commission on Journals.                                        #
#                                                                            #
# Full details of the Crystallographic Information File format               #
# are given in the paper "The Crystallographic Information File (CIF):       #
# a New Standard Archive File for Crystallography" by S. R. Hall, F. H.      #
# Allen and I. D. Brown [Acta Cryst. (1991), A47, 655-685].                  #
#                                                                            #
# The current version of the core CIF dictionary is obtainable from          #
# ftp://ftp.iucr.org/pub/cif_core.dic. The current version number is 2.4.    #
#                                                                            #
# Software is freely available for graphical display of the structure(s) in  #
# this CIF.  For information consult the CIF home page http://www.iucr.org/  #
# cif/home.html                                                              #
#                                                                            #
# This file may be used for bona fide research purposes within the           #
# scientific community so long as proper attribution is given to the journal # 
# article from which it was obtained.                                        #
#                                                                            #
##############################################################################
                                             
data_global
_audit_creation_method     'from SHELXL97 CIF and IUCr SHELXL97-template'
_journal_date_recd_electronic     2008-12-23
_journal_date_accepted     2008-12-25
_journal_name_full     'Acta Crystallographica, Section E'
_journal_year     2009
_journal_volume     65
_journal_issue      2
_journal_page_first     o236
_journal_page_last     o236
_journal_paper_category     QO
_journal_coeditor_code     HB2886
_publ_contact_author_name     'Huimin Jin'
_publ_contact_author_address
; Department of Pharmaceuticals,
Tianjin Medical College, Tianjin 300222,
 People's Republic of China
;
_publ_contact_author_email     'huiminjin@yahoo.cn'
_publ_contact_author_fax     '+86 22-23542626'
_publ_contact_author_phone     '+86 22-60276889'
_publ_section_title
;
(<i>Z</i>)-Ethyl 2,4-diphenyl-3-(propylamino)but-2-enoate
;
loop_
    _publ_author_name
    _publ_author_address
    'Jin, Huimin'
;
 Department of Pharmaceuticals,
 Tianjin Medical College, Tianjin 300222,
 People's Republic of China
;
    'Li, Peifan'
;
 Department of Pharmaceuticals,
 Tianjin Medical College, Tianjin 300222,
 People's Republic of China
;
    'Liu, Bin'
;
 Department of Pharmaceuticals,
 Tianjin Medical College, Tianjin 300222,
 People's Republic of China
;
    'Cheng, Xiaoqing'
;
 Department of Pharmaceuticals,
 Tianjin Medical College, Tianjin 300222,
 People's Republic of China
;
data_I
_chemical_name_systematic
;
(<i>Z</i>)-Ethyl 2,4-diphenyl-3-(propylamino)but-2-enoate
;
_chemical_name_common     ?
_chemical_formula_moiety     'C21 H25 N O2'
_chemical_formula_sum     'C21 H25 N O2'
_chemical_formula_iupac     'C21 H25 N O2'
_chemical_formula_weight     323.42
_chemical_melting_point     ?
_symmetry_cell_setting     Monoclinic
_symmetry_space_group_name_H-M     'P 21/n'
_symmetry_space_group_name_Hall     '-P 2yn'
loop_
    _symmetry_equiv_pos_as_xyz
    'x, y, z'
    '-x+1/2, y+1/2, -z+1/2'
    '-x, -y, -z'
    'x-1/2, -y-1/2, z-1/2'
_cell_length_a     12.186(2)
_cell_length_b     8.4771(17)
_cell_length_c     19.080(4)
_cell_angle_alpha     90.00
_cell_angle_beta     106.33(3)
_cell_angle_gamma     90.00
_cell_volume     1891.4(7)
_cell_formula_units_Z     4
_cell_measurement_reflns_used     4099
_cell_measurement_theta_min     2.23
_cell_measurement_theta_max     27.10
_cell_measurement_temperature     293(2)
_exptl_crystal_description     block
_exptl_crystal_colour     colourless
_exptl_crystal_size_max     0.28
_exptl_crystal_size_mid     0.22
_exptl_crystal_size_min     0.18
_exptl_crystal_density_diffrn     1.136
_exptl_crystal_density_meas     ?
_exptl_crystal_density_method     'not measured'
_exptl_crystal_F_000     696
_exptl_absorpt_coefficient_mu     0.072
_exptl_absorpt_correction_type     multi-scan
_exptl_absorpt_process_details     '(CrystalClear; Rigaku/MSC, 2005)'
_exptl_absorpt_correction_T_min     0.980
_exptl_absorpt_correction_T_max     0.987
_exptl_special_details
;
;
_diffrn_ambient_temperature     293(2)
_diffrn_radiation_type     MoK\a
_diffrn_radiation_wavelength     0.71073
_diffrn_radiation_source     'rotating anode'
_diffrn_radiation_monochromator     confocal
_diffrn_measurement_device_type     'Rigaku Saturn'
_diffrn_measurement_method     \w
_diffrn_detector_area_resol_mean     7.31
_diffrn_reflns_number     12325
_diffrn_reflns_av_R_equivalents     0.0339
_diffrn_reflns_av_sigmaI/netI     0.0323
_diffrn_reflns_theta_min     2.22
_diffrn_reflns_theta_max     25.02
_diffrn_reflns_theta_full     25.02
_diffrn_measured_fraction_theta_max     0.994
_diffrn_measured_fraction_theta_full     0.994
_diffrn_reflns_limit_h_min     -14
_diffrn_reflns_limit_h_max     14
_diffrn_reflns_limit_k_min     -9
_diffrn_reflns_limit_k_max     10
_diffrn_reflns_limit_l_min     -21
_diffrn_reflns_limit_l_max     22
_diffrn_standards_number     0
_diffrn_standards_interval_count     0
_diffrn_standards_interval_time     0
_diffrn_standards_decay_%     0
_refine_special_details
;
Refinement of <i>F</i>^2^ against ALL reflections. The weighted <i>R</i>-factor
<i>wR</i> and goodness of fit <i>S</i> are based on <i>F</i>^2^, conventional
<i>R</i>-factors <i>R</i> are based on <i>F</i>, with <i>F</i> set to zero for
negative <i>F</i>^2^. The threshold expression of <i>F</i>^2^ >
\s(<i>F</i>^2^) is used only for calculating <i>R</i>-factors(gt) <i>etc</i>.
and is not relevant to the choice of reflections for refinement.
<i>R</i>-factors based on <i>F</i>^2^ are statistically about twice as large
as those based on <i>F</i>, and <i>R</i>- factors based on ALL data will be
even larger.
;
_reflns_number_total     3323
_reflns_number_gt     2290
_reflns_threshold_expression     I>2\s(I)
_refine_ls_structure_factor_coef     Fsqd
_refine_ls_matrix_type     full
_refine_ls_R_factor_all     0.0808
_refine_ls_R_factor_gt     0.0601
_refine_ls_wR_factor_gt     0.1775
_refine_ls_wR_factor_ref     0.1979
_refine_ls_goodness_of_fit_ref     1.059
_refine_ls_restrained_S_all     1.105
_refine_ls_number_reflns     3323
_refine_ls_number_parameters     232
_refine_ls_number_restraints     5
_refine_ls_hydrogen_treatment     mixed
_refine_ls_weighting_scheme     calc
_refine_ls_weighting_details
          'calc w=1/[\s^2^(Fo^2^)+(0.1207P)^2^+0.019P] where P=(Fo^2^+2Fc^2^)/3'
_atom_sites_solution_hydrogens     geom
_atom_sites_solution_primary     direct
_atom_sites_solution_secondary     difmap
_refine_ls_shift/su_max     0.001
_refine_ls_shift/su_mean     0.000
_refine_diff_density_max     0.240
_refine_diff_density_min     -0.186
_refine_ls_extinction_method     'SHELXL97 (Sheldrick, 2008)'
_refine_ls_extinction_coef     0.079(13)
_refine_ls_extinction_expression
                                  'Fc^*^=kFc[1+0.001xFc^2^\l^3^/sin(2\q)]^-1/4^'
loop_
    _atom_type_symbol
    _atom_type_description
    _atom_type_scat_dispersion_real
    _atom_type_scat_dispersion_imag
    _atom_type_scat_source
    'C' 'C' 0.0033 0.0016
                         'International Tables Vol C Tables 4.2.6.8 and 6.1.1.4'
    'H' 'H' 0.0000 0.0000
                         'International Tables Vol C Tables 4.2.6.8 and 6.1.1.4'
    'N' 'N' 0.0061 0.0033
                         'International Tables Vol C Tables 4.2.6.8 and 6.1.1.4'
    'O' 'O' 0.0106 0.0060
                         'International Tables Vol C Tables 4.2.6.8 and 6.1.1.4'
_computing_data_collection     'CrystalClear (Rigaku/MSC, 2005)'
_computing_cell_refinement     'CrystalClear (Rigaku/MSC, 2005)'
_computing_data_reduction     'CrystalClear (Rigaku/MSC, 2005)'
_computing_structure_solution     'SHELXS97 (Sheldrick, 2008)'
_computing_structure_refinement     'SHELXL97 (Sheldrick, 2008)'
_computing_molecular_graphics     'SHELXTL (Sheldrick, 2008)'
_computing_publication_material     'SHELXTL (Sheldrick, 2008)'
loop_
    _atom_site_type_symbol
    _atom_site_label
    _atom_site_fract_x
    _atom_site_fract_y
    _atom_site_fract_z
    _atom_site_U_iso_or_equiv
    _atom_site_adp_type
    _atom_site_calc_flag
    _atom_site_refinement_flags
    _atom_site_occupancy
    _atom_site_disorder_assembly
    _atom_site_disorder_group
    O O1 0.98880(16) 0.7415(2) 0.24987(10) 0.0936(6) Uani d . 1 . .
    O O2 1.07264(14) 0.97745(19) 0.24972(8) 0.0791(5) Uani d . 1 . .
    N N1 0.95170(17) 1.1941(2) 0.16036(11) 0.0710(6) Uani d D 1 . .
    C C1 0.7770(2) 0.7362(3) 0.07667(13) 0.0723(7) Uani d . 1 . .
    H H1 0.8213 0.7655 0.0463 0.087 Uiso calc R 1 . .
    C C2 0.6935(2) 0.6239(3) 0.05278(16) 0.0864(8) Uani d . 1 . .
    H H2A 0.6812 0.5794 0.0067 0.104 Uiso calc R 1 . .
    C C3 0.6286(2) 0.5778(3) 0.09719(18) 0.0906(8) Uani d . 1 . .
    H H3A 0.5719 0.5018 0.0814 0.109 Uiso calc R 1 . .
    C C4 0.6473(2) 0.6434(4) 0.16427(18) 0.0977(9) Uani d . 1 . .
    H H4A 0.6038 0.6115 0.1947 0.117 Uiso calc R 1 . .
    C C5 0.7302(2) 0.7568(3) 0.18764(14) 0.0829(8) Uani d . 1 . .
    H H5A 0.7415 0.8007 0.2338 0.099 Uiso calc R 1 . .
    C C6 0.79728(17) 0.8072(2) 0.14437(11) 0.0591(6) Uani d . 1 A .
    C C7 0.88662(17) 0.9301(2) 0.16911(10) 0.0572(6) Uani d . 1 . .
    C C8 0.99038(19) 0.8903(3) 0.22513(12) 0.0654(6) Uani d . 1 A .
    C C9 1.0852(3) 0.6899(4) 0.30878(18) 0.1159(11) Uani d PD 0.60(2) A 1
    H H9A 1.1075 0.5855 0.2971 0.139 Uiso calc PR 0.60(2) A 1
    H H9B 1.1489 0.7602 0.3112 0.139 Uiso calc PR 0.60(2) A 1
    C C10 1.0665(11) 0.684(2) 0.3778(4) 0.133(4) Uani d PD 0.60(2) A 1
    H H10A 1.1353 0.6512 0.4133 0.199 Uiso calc PR 0.60(2) A 1
    H H10B 1.0063 0.6106 0.3770 0.199 Uiso calc PR 0.60(2) A 1
    H H10C 1.0450 0.7871 0.3904 0.199 Uiso calc PR 0.60(2) A 1
    C C9' 1.0852(3) 0.6899(4) 0.30878(18) 0.1159(11) Uani d P 0.40(2) A 2
    H H9'A 1.1328 0.7787 0.3306 0.139 Uiso calc PR 0.40(2) A 2
    H H9'B 1.1314 0.6146 0.2913 0.139 Uiso calc PR 0.40(2) A 2
    C C10' 1.0339(12) 0.616(2) 0.3618(8) 0.111(4) Uani d PD 0.40(2) A 2
    H H10D 1.0935 0.5788 0.4030 0.166 Uiso calc PR 0.40(2) A 2
    H H10E 0.9871 0.5285 0.3392 0.166 Uiso calc PR 0.40(2) A 2
    H H10F 0.9879 0.6918 0.3779 0.166 Uiso calc PR 0.40(2) A 2
    C C11 0.87065(17) 1.0815(2) 0.14123(11) 0.0588(6) Uani d . 1 A .
    C C12 0.75990(17) 1.1280(2) 0.08755(11) 0.0618(6) Uani d . 1 . .
    H H12A 0.7336 1.2250 0.1045 0.074 Uiso calc R 1 A .
    H H12B 0.7036 1.0471 0.0876 0.074 Uiso calc R 1 . .
    C C13 0.76341(16) 1.1525(2) 0.00975(11) 0.0565(5) Uani d . 1 A .
    C C14 0.6757(2) 1.2334(3) -0.03842(14) 0.0745(7) Uani d . 1 . .
    H H14A 0.6150 1.2716 -0.0228 0.089 Uiso calc R 1 A .
    C C15 0.6773(3) 1.2584(3) -0.11014(15) 0.0918(8) Uani d . 1 A .
    H H15A 0.6185 1.3148 -0.1419 0.110 Uiso calc R 1 . .
    C C16 0.7651(2) 1.2003(3) -0.13433(14) 0.0849(8) Uani d . 1 . .
    H H16A 0.7663 1.2175 -0.1822 0.102 Uiso calc R 1 A .
    C C17 0.8495(2) 1.1182(3) -0.08805(14) 0.0803(7) Uani d . 1 A .
    H H17A 0.9085 1.0766 -0.1045 0.096 Uiso calc R 1 . .
    C C18 0.84946(18) 1.0953(3) -0.01624(12) 0.0706(6) Uani d . 1 . .
    H H18A 0.9093 1.0397 0.0151 0.085 Uiso calc R 1 A .
    C C19 0.9397(2) 1.3609(3) 0.14108(16) 0.0837(8) Uani d D 1 . .
    H H19A 0.9085 1.4167 0.1755 0.100 Uiso calc R 1 . .
    H H19B 0.8867 1.3728 0.0928 0.100 Uiso calc R 1 . .
    C C20 1.0546(3) 1.4324(3) 0.14196(19) 0.1120(11) Uani d D 1 . .
    H H20A 1.0446 1.5452 0.1344 0.134 Uiso calc R 1 . .
    H H20B 1.1070 1.4167 0.1902 0.134 Uiso calc R 1 . .
    C C21 1.1081(3) 1.3697(4) 0.0878(3) 0.1381(14) Uani d D 1 . .
    H H21A 1.1817 1.4177 0.0946 0.207 Uiso calc R 1 . .
    H H21B 1.0605 1.3929 0.0396 0.207 Uiso calc R 1 . .
    H H21C 1.1169 1.2576 0.0937 0.207 Uiso calc R 1 . .
    H H1A 1.0180(11) 1.163(2) 0.1924(9) 0.065(6) Uiso d D 1 . .
loop_
    _atom_site_aniso_label
    _atom_site_aniso_U_11
    _atom_site_aniso_U_22
    _atom_site_aniso_U_33
    _atom_site_aniso_U_12
    _atom_site_aniso_U_13
    _atom_site_aniso_U_23
    O1 0.0861(12) 0.0898(12) 0.0851(13) 0.0094(9) -0.0083(10) 0.0275(9)
    O2 0.0732(11) 0.0914(11) 0.0625(10) 0.0011(8) 0.0026(8) -0.0069(8)
    N1 0.0710(13) 0.0671(11) 0.0688(13) -0.0032(9) 0.0099(11) 0.0003(9)
    C1 0.0817(16) 0.0716(13) 0.0667(15) -0.0068(11) 0.0257(13) -0.0040(11)
    C2 0.0884(17) 0.0779(15) 0.0873(18) -0.0122(13) 0.0156(15) -0.0051(13)
    C3 0.0755(16) 0.0790(16) 0.107(2) -0.0092(12) 0.0090(16) 0.0195(15)
    C4 0.0823(18) 0.119(2) 0.094(2) -0.0134(16) 0.0297(17) 0.0302(18)
    C5 0.0798(17) 0.1103(19) 0.0628(15) -0.0056(14) 0.0270(14) 0.0115(13)
    C6 0.0591(12) 0.0645(12) 0.0522(12) 0.0079(9) 0.0132(10) 0.0094(10)
    C7 0.0629(12) 0.0659(12) 0.0428(11) 0.0084(9) 0.0148(9) 0.0027(9)
    C8 0.0712(14) 0.0745(13) 0.0487(12) 0.0090(11) 0.0138(11) -0.0020(11)
    C9 0.096(2) 0.133(2) 0.094(2) 0.0225(18) -0.0132(18) 0.040(2)
    C10 0.102(6) 0.194(10) 0.081(5) 0.043(6) -0.010(4) -0.022(5)
    C9' 0.096(2) 0.133(2) 0.094(2) 0.0225(18) -0.0132(18) 0.040(2)
    C10' 0.119(8) 0.129(9) 0.060(6) -0.016(7) -0.015(5) 0.041(6)
    C11 0.0645(12) 0.0669(12) 0.0475(11) 0.0055(9) 0.0197(10) -0.0032(9)
    C12 0.0585(12) 0.0668(12) 0.0617(13) 0.0101(9) 0.0196(10) 0.0044(10)
    C13 0.0568(12) 0.0509(10) 0.0576(12) -0.0005(8) 0.0092(10) 0.0023(9)
    C14 0.0717(15) 0.0751(14) 0.0690(16) 0.0136(11) 0.0071(12) 0.0039(12)
    C15 0.095(2) 0.0952(18) 0.0692(17) 0.0136(14) -0.0033(15) 0.0173(14)
    C16 0.0953(19) 0.0984(18) 0.0556(14) -0.0162(15) 0.0123(14) 0.0129(13)
    C17 0.0747(16) 0.1049(18) 0.0626(15) 0.0008(13) 0.0213(13) 0.0083(13)
    C18 0.0618(13) 0.0874(15) 0.0608(14) 0.0117(11) 0.0144(11) 0.0121(11)
    C19 0.0904(17) 0.0636(14) 0.099(2) -0.0011(12) 0.0290(15) -0.0085(13)
    C20 0.129(3) 0.0726(16) 0.138(3) -0.0143(16) 0.044(2) -0.0030(17)
    C21 0.136(3) 0.100(2) 0.205(4) -0.006(2) 0.092(3) -0.004(2)
_geom_special_details
;
All e.s.d.'s (except the e.s.d. in the dihedral angle between two l.s. planes)
are estimated using the full covariance matrix. The cell e.s.d.'s are taken
into account individually in the estimation of e.s.d.'s in distances, angles
and torsion angles; correlations between e.s.d.'s in cell parameters are only
used when they are defined by crystal symmetry. An approximate (isotropic)
treatment of cell e.s.d.'s is used for estimating e.s.d.'s involving l.s.
planes.
;
loop_
    _geom_bond_atom_site_label_1
    _geom_bond_atom_site_label_2
    _geom_bond_site_symmetry_2
    _geom_bond_distance
    _geom_bond_publ_flag
    O1 C8 . 1.349(3) ?
    O1 C9 . 1.446(3) ?
    O2 C8 . 1.227(3) ?
    N1 C11 . 1.348(3) ?
    N1 C19 . 1.458(3) ?
    N1 H1A . 0.905(10) ?
    C1 C2 . 1.374(3) ?
    C1 C6 . 1.383(3) ?
    C1 H1 . 0.9300 ?
    C2 C3 . 1.369(4) ?
    C2 H2A . 0.9300 ?
    C3 C4 . 1.355(4) ?
    C3 H3A . 0.9300 ?
    C4 C5 . 1.375(4) ?
    C4 H4A . 0.9300 ?
    C5 C6 . 1.383(3) ?
    C5 H5A . 0.9300 ?
    C6 C7 . 1.485(3) ?
    C7 C11 . 1.381(3) ?
    C7 C8 . 1.448(3) ?
    C9 C10 . 1.399(7) ?
    C9 H9A . 0.9700 ?
    C9 H9B . 0.9700 ?
    C10 H10A . 0.9600 ?
    C10 H10B . 0.9600 ?
    C10 H10C . 0.9600 ?
    C10' H10D . 0.9600 ?
    C10' H10E . 0.9600 ?
    C10' H10F . 0.9600 ?
    C11 C12 . 1.499(3) ?
    C12 C13 . 1.511(3) ?
    C12 H12A . 0.9700 ?
    C12 H12B . 0.9700 ?
    C13 C18 . 1.369(3) ?
    C13 C14 . 1.381(3) ?
    C14 C15 . 1.390(4) ?
    C14 H14A . 0.9300 ?
    C15 C16 . 1.370(4) ?
    C15 H15A . 0.9300 ?
    C16 C17 . 1.346(3) ?
    C16 H16A . 0.9300 ?
    C17 C18 . 1.384(3) ?
    C17 H17A . 0.9300 ?
    C18 H18A . 0.9300 ?
    C19 C20 . 1.522(3) ?
    C19 H19A . 0.9700 ?
    C19 H19B . 0.9700 ?
    C20 C21 . 1.467(4) ?
    C20 H20A . 0.9700 ?
    C20 H20B . 0.9700 ?
    C21 H21A . 0.9600 ?
    C21 H21B . 0.9600 ?
    C21 H21C . 0.9600 ?
loop_
    _geom_angle_atom_site_label_1
    _geom_angle_atom_site_label_2
    _geom_angle_atom_site_label_3
    _geom_angle_site_symmetry_1
    _geom_angle_site_symmetry_3
    _geom_angle
    _geom_angle_publ_flag
    C8 O1 C9 . . 117.8(2) ?
    C11 N1 C19 . . 127.2(2) ?
    C11 N1 H1A . . 114.9(13) ?
    C19 N1 H1A . . 117.5(13) ?
    C2 C1 C6 . . 122.2(2) ?
    C2 C1 H1 . . 118.9 ?
    C6 C1 H1 . . 118.9 ?
    C3 C2 C1 . . 119.7(3) ?
    C3 C2 H2A . . 120.2 ?
    C1 C2 H2A . . 120.2 ?
    C4 C3 C2 . . 119.6(3) ?
    C4 C3 H3A . . 120.2 ?
    C2 C3 H3A . . 120.2 ?
    C3 C4 C5 . . 120.4(2) ?
    C3 C4 H4A . . 119.8 ?
    C5 C4 H4A . . 119.8 ?
    C4 C5 C6 . . 121.8(2) ?
    C4 C5 H5A . . 119.1 ?
    C6 C5 H5A . . 119.1 ?
    C1 C6 C5 . . 116.3(2) ?
    C1 C6 C7 . . 121.66(17) ?
    C5 C6 C7 . . 122.1(2) ?
    C11 C7 C8 . . 120.0(2) ?
    C11 C7 C6 . . 121.21(19) ?
    C8 C7 C6 . . 118.74(18) ?
    O2 C8 O1 . . 121.3(2) ?
    O2 C8 C7 . . 126.3(2) ?
    O1 C8 C7 . . 112.4(2) ?
    C10 C9 O1 . . 115.5(5) ?
    C10 C9 H9A . . 108.4 ?
    O1 C9 H9A . . 108.4 ?
    C10 C9 H9B . . 108.4 ?
    O1 C9 H9B . . 108.4 ?
    H9A C9 H9B . . 107.5 ?
    C9 C10 H10A . . 109.5 ?
    C9 C10 H10B . . 109.5 ?
    H10A C10 H10B . . 109.5 ?
    C9 C10 H10C . . 109.5 ?
    H10A C10 H10C . . 109.5 ?
    H10B C10 H10C . . 109.5 ?
    H10D C10' H10E . . 109.5 ?
    H10D C10' H10F . . 109.5 ?
    H10E C10' H10F . . 109.5 ?
    N1 C11 C7 . . 122.7(2) ?
    N1 C11 C12 . . 116.66(18) ?
    C7 C11 C12 . . 120.63(19) ?
    C11 C12 C13 . . 116.00(16) ?
    C11 C12 H12A . . 108.3 ?
    C13 C12 H12A . . 108.3 ?
    C11 C12 H12B . . 108.3 ?
    C13 C12 H12B . . 108.3 ?
    H12A C12 H12B . . 107.4 ?
    C18 C13 C14 . . 117.6(2) ?
    C18 C13 C12 . . 122.92(19) ?
    C14 C13 C12 . . 119.44(18) ?
    C13 C14 C15 . . 120.5(2) ?
    C13 C14 H14A . . 119.7 ?
    C15 C14 H14A . . 119.7 ?
    C16 C15 C14 . . 120.4(2) ?
    C16 C15 H15A . . 119.8 ?
    C14 C15 H15A . . 119.8 ?
    C17 C16 C15 . . 119.3(2) ?
    C17 C16 H16A . . 120.3 ?
    C15 C16 H16A . . 120.3 ?
    C16 C17 C18 . . 120.6(2) ?
    C16 C17 H17A . . 119.7 ?
    C18 C17 H17A . . 119.7 ?
    C13 C18 C17 . . 121.5(2) ?
    C13 C18 H18A . . 119.2 ?
    C17 C18 H18A . . 119.2 ?
    N1 C19 C20 . . 110.9(2) ?
    N1 C19 H19A . . 109.5 ?
    C20 C19 H19A . . 109.5 ?
    N1 C19 H19B . . 109.5 ?
    C20 C19 H19B . . 109.5 ?
    H19A C19 H19B . . 108.0 ?
    C21 C20 C19 . . 115.9(3) ?
    C21 C20 H20A . . 108.3 ?
    C19 C20 H20A . . 108.3 ?
    C21 C20 H20B . . 108.3 ?
    C19 C20 H20B . . 108.3 ?
    H20A C20 H20B . . 107.4 ?
    C20 C21 H21A . . 109.5 ?
    C20 C21 H21B . . 109.5 ?
    H21A C21 H21B . . 109.5 ?
    C20 C21 H21C . . 109.5 ?
    H21A C21 H21C . . 109.5 ?
    H21B C21 H21C . . 109.5 ?
loop_
    _geom_torsion_atom_site_label_1
    _geom_torsion_atom_site_label_2
    _geom_torsion_atom_site_label_3
    _geom_torsion_atom_site_label_4
    _geom_torsion_site_symmetry_1
    _geom_torsion_site_symmetry_2
    _geom_torsion_site_symmetry_3
    _geom_torsion_site_symmetry_4
    _geom_torsion
    _geom_torsion_publ_flag
    C6 C1 C2 C3 . . . . -0.9(4) ?
    C1 C2 C3 C4 . . . . 0.0(4) ?
    C2 C3 C4 C5 . . . . 0.6(4) ?
    C3 C4 C5 C6 . . . . -0.3(4) ?
    C2 C1 C6 C5 . . . . 1.2(3) ?
    C2 C1 C6 C7 . . . . -179.1(2) ?
    C4 C5 C6 C1 . . . . -0.5(4) ?
    C4 C5 C6 C7 . . . . 179.7(2) ?
    C1 C6 C7 C11 . . . . 74.3(3) ?
    C5 C6 C7 C11 . . . . -105.9(2) ?
    C1 C6 C7 C8 . . . . -107.6(2) ?
    C5 C6 C7 C8 . . . . 72.1(3) ?
    C9 O1 C8 O2 . . . . 2.7(3) ?
    C9 O1 C8 C7 . . . . -176.8(2) ?
    C11 C7 C8 O2 . . . . -3.9(3) ?
    C6 C7 C8 O2 . . . . 178.02(18) ?
    C11 C7 C8 O1 . . . . 175.63(17) ?
    C6 C7 C8 O1 . . . . -2.5(2) ?
    C8 O1 C9 C10 . . . . 103.2(10) ?
    C19 N1 C11 C7 . . . . -172.39(19) ?
    C19 N1 C11 C12 . . . . 7.4(3) ?
    C8 C7 C11 N1 . . . . 4.6(3) ?
    C6 C7 C11 N1 . . . . -177.32(17) ?
    C8 C7 C11 C12 . . . . -175.14(16) ?
    C6 C7 C11 C12 . . . . 2.9(3) ?
    N1 C11 C12 C13 . . . . 71.9(2) ?
    C7 C11 C12 C13 . . . . -108.3(2) ?
    C11 C12 C13 C18 . . . . 17.9(3) ?
    C11 C12 C13 C14 . . . . -163.29(19) ?
    C18 C13 C14 C15 . . . . -1.5(3) ?
    C12 C13 C14 C15 . . . . 179.6(2) ?
    C13 C14 C15 C16 . . . . 1.2(4) ?
    C14 C15 C16 C17 . . . . 0.3(4) ?
    C15 C16 C17 C18 . . . . -1.4(4) ?
    C14 C13 C18 C17 . . . . 0.4(3) ?
    C12 C13 C18 C17 . . . . 179.3(2) ?
    C16 C17 C18 C13 . . . . 1.1(4) ?
    C11 N1 C19 C20 . . . . -154.4(2) ?
    N1 C19 C20 C21 . . . . 64.4(4) ?
loop_
    _geom_hbond_atom_site_label_D
    _geom_hbond_atom_site_label_H
    _geom_hbond_atom_site_label_A
    _geom_hbond_site_symmetry_A
    _geom_hbond_distance_DH
    _geom_hbond_distance_HA
    _geom_hbond_distance_DA
    _geom_hbond_angle_DHA
    N1 H1A O2 . 0.905(16) 1.925(17) 2.653(3) 136.3(14)
