# Supplementary material for: (Z)-Ethyl 2,4-diphenyl-3-(propyl­amino)­but-2-enoate
Source: Acta Crystallogr Sect E Struct Rep Online. 2009 Jan 8;65(Pt 2):o236. doi: 10.1107/S160053680804395X (PMC2968183; doi:10.1107/S160053680804395X)
Supplement: Supplementary file 2 [file e-65-0o236-Isup2.hkl]

# 
# h,k,l, Fc-squared, Fo-squared, sigma(Fo-squared) and status flag 
# 
data_I
_shelx_title ' R81206F in P2(1)/n' 
_shelx_refln_list_code          4 
_shelx_F_calc_maximum       97.19 
_exptl_crystal_F_000       696.00 
_reflns_d_resolution_high  0.8403 
 
loop_ 
 _symmetry_equiv_pos_as_xyz 
 'x, y, z' 
 '-x+1/2, y+1/2, -z+1/2' 
 '-x, -y, -z' 
 'x-1/2, -y-1/2, z-1/2' 
 
_cell_length_a    12.1856 
_cell_length_b     8.4771 
_cell_length_c    19.0801 
_cell_angle_alpha  90.000 
_cell_angle_beta  106.335 
_cell_angle_gamma  90.000 
 
_shelx_F_squared_multiplier     1.000 
 
loop_ 
 _refln_index_h 
 _refln_index_k 
 _refln_index_l 
 _refln_F_squared_calc 
 _refln_F_squared_meas 
 _refln_F_squared_sigma 
 _refln_observed_status 
   2   0   0      588.13      392.29      6.04 o 
   4   0   0        0.59        0.67      0.57 o 
   6   0   0      225.74      201.38     12.50 o 
   8   0   0       92.56      116.36      7.77 o 
  10   0   0       61.75       75.07      8.38 o 
  12   0   0        2.53        1.72      5.82 o 
   2   1   0     2371.00     2361.09     17.12 o 
   3   1   0     5071.12     5632.36     18.20 o 
   4   1   0     1072.24     1182.14      8.53 o 
   5   1   0        2.03        8.39      0.61 o 
   6   1   0       16.84       21.50      1.88 o 
   7   1   0      199.07      187.87      4.15 o 
   8   1   0        2.93        2.65      0.79 o 
   9   1   0       48.99       58.60      2.41 o 
  10   1   0       11.33        6.03      2.81 o 
  11   1   0       22.90       19.24      2.49 o 
  12   1   0      154.44      195.02     10.73 o 
  13   1   0        6.10        5.22      1.94 o 
   2   2   0     3851.79     3904.83     24.82 o 
   3   2   0      213.92      158.77      1.66 o 
   4   2   0     3891.48     3912.55     54.29 o 
   5   2   0      312.63      306.91      4.27 o 
   6   2   0       71.12       69.34      1.52 o 
   7   2   0       67.80       77.75      2.68 o 
   8   2   0        1.24        1.87      0.63 o 
   9   2   0      286.34      320.23      7.51 o 
  10   2   0        2.35        3.56      1.24 o 
  11   2   0       65.52       64.65      2.44 o 
  12   2   0        2.30        3.57      2.23 o 
  13   2   0        1.03        1.69      1.26 o 
   1   3   0      140.62      125.35      1.30 o 
   2   3   0     3617.81     3667.61     28.79 o 
   3   3   0      541.31      445.72      4.28 o 
   4   3   0     1843.69     1918.75     21.45 o 
   5   3   0     1473.39     1402.23     17.04 o 
   6   3   0        0.26        0.67      0.44 o 
   7   3   0       43.85       45.82      1.45 o 
   8   3   0      105.21      101.09      2.19 o 
   9   3   0       25.01       26.10      1.23 o 
  10   3   0        0.43        1.35      0.94 o 
  11   3   0       36.17       34.68      3.16 o 
  12   3   0        9.58        7.20      2.47 o 
  13   3   0        0.01        0.00      1.74 o 
   0   4   0      395.96      412.73      7.36 o 
   1   4   0      143.74      136.94      1.33 o 
   2   4   0        0.91        0.97      0.40 o 
   3   4   0      494.49      416.14      3.49 o 
   4   4   0      378.89      381.38      4.56 o 
   5   4   0      105.02      110.70      1.74 o 
   6   4   0        1.40        1.91      0.51 o 
   7   4   0        9.57        9.73      1.45 o 
   8   4   0      107.10      119.15      2.92 o 
   9   4   0       40.80       34.19      2.36 o 
  10   4   0       38.30       41.04      4.50 o 
  11   4   0        0.12        0.92      1.19 o 
  12   4   0        1.22        0.74      1.14 o 
   1   5   0       14.20       15.10      1.78 o 
   2   5   0      301.99      366.85      4.79 o 
   3   5   0      310.45      360.24      5.39 o 
   4   5   0       72.10       77.36      1.79 o 
   5   5   0        1.83        0.10      0.91 o 
   6   5   0      181.05      197.77      3.70 o 
   7   5   0      325.70      348.88      7.32 o 
   8   5   0        0.71        0.71      0.88 o 
   9   5   0       23.58       19.54      3.34 o 
  10   5   0        0.68        0.12      1.20 o 
  11   5   0        0.00        1.31      0.89 o 
  12   5   0        1.04        2.04      1.17 o 
   0   6   0      446.69      527.39      9.42 o 
   1   6   0      113.67      129.29      2.80 o 
   2   6   0        3.32        3.05      0.91 o 
   3   6   0      145.12      150.09      2.68 o 
   4   6   0       46.98       40.46      1.50 o 
   5   6   0      133.53      130.64      3.52 o 
   6   6   0      121.54      152.31      3.28 o 
   7   6   0       63.29       85.60      2.66 o 
   8   6   0       58.66       63.52      2.25 o 
   9   6   0        1.47        0.70      1.12 o 
  10   6   0        3.20        2.73      1.33 o 
  11   6   0        1.09        0.74      1.23 o 
   1   7   0       14.18       10.76      2.84 o 
   2   7   0        1.67        2.05      0.75 o 
   3   7   0        3.40        2.69      1.15 o 
   4   7   0       40.46       38.06      2.81 o 
   5   7   0       55.17       59.27      2.09 o 
   6   7   0       24.88       20.89      3.12 o 
   7   7   0       11.03       10.43      1.99 o 
   8   7   0        0.00        2.23      0.92 o 
   9   7   0        0.21        1.36      1.20 o 
  10   7   0        0.96        2.14      1.50 o 
   0   8   0       28.64       31.96      2.32 o 
   1   8   0        1.78        3.11      1.17 o 
   2   8   0       15.17       14.97      2.62 o 
   3   8   0       14.17       11.99      2.60 o 
   4   8   0       32.64       32.79      2.37 o 
   5   8   0        7.57        7.27      2.07 o 
   6   8   0        3.32        1.59      0.81 o 
   7   8   0        5.02        3.42      1.14 o 
   8   8   0        0.88        0.98      0.95 o 
   1   9   0        0.39        0.78      0.99 o 
   2   9   0        0.27        0.50      1.10 o 
   3   9   0        4.87        3.21      1.40 o 
   4   9   0        0.07        1.12      0.92 o 
   5   9   0        0.28        2.23      0.82 o 
   6   9   0        6.03        6.83      1.72 o 
   0  10   0        1.61        1.04      1.18 o 
   1  10   0        5.43        4.13      1.37 o 
 -13   0   1       41.38       27.40     15.51 o 
 -11   0   1      493.70      663.17     12.84 o 
  -9   0   1       51.01       37.62      4.39 o 
  -7   0   1       42.38       22.10      1.22 o 
  -5   0   1      144.29      115.72      3.47 o 
  -3   0   1     2066.03     2015.16     25.34 o 
   3   0   1     1164.97      952.21     10.01 o 
   5   0   1       73.27       48.32      1.22 o 
   7   0   1       60.04       63.84      2.82 o 
   9   0   1      610.94      666.90     11.89 o 
  11   0   1        1.28        2.84      3.29 o 
  13   0   1        3.46        4.16      4.84 o 
 -14   1   1        1.73        2.34      1.45 o 
 -13   1   1        2.19        1.67      1.94 o 
 -12   1   1        0.22        1.95      1.94 o 
 -11   1   1      254.27      293.82      6.91 o 
 -10   1   1      249.42      278.64     10.25 o 
  -9   1   1        2.13        2.06      0.60 o 
  -8   1   1       55.97       46.41      1.00 o 
  -7   1   1        0.15        1.61      1.00 o 
  -6   1   1      134.22      105.41      1.81 o 
  -5   1   1      380.38      298.13      6.54 o 
  -4   1   1      218.37      168.74      2.97 o 
  -3   1   1     3332.77     3292.36     17.81 o 
  -1   1   1       77.67       76.49      0.87 o 
   0   1   1      825.58      721.78      4.95 o 
   1   1   1     1345.79     1278.45      9.97 o 
   2   1   1      336.13      235.82      3.79 o 
   3   1   1      342.38      319.45      5.23 o 
   4   1   1       27.61       21.09      0.76 o 
   5   1   1      315.36      351.53      5.18 o 
   6   1   1      147.51      184.80      2.59 o 
   7   1   1       49.98       47.14      1.98 o 
   8   1   1      177.29      195.26      3.11 o 
   9   1   1      418.36      452.51      9.73 o 
  10   1   1       12.25       13.13      3.36 o 
  11   1   1        4.20        5.78      2.43 o 
  12   1   1       22.84       23.54      7.82 o 
  13   1   1       15.93       14.98      4.33 o 
 -13   2   1        5.45        5.94      2.84 o 
 -12   2   1       63.46       56.92      6.20 o 
 -11   2   1       15.42       15.13      2.58 o 
 -10   2   1        0.73        1.30      1.18 o 
  -9   2   1       60.25       66.51      4.00 o 
  -8   2   1       10.36       10.31      1.00 o 
  -7   2   1      512.43      579.20     12.50 o 
  -6   2   1        0.04       -0.12      0.43 o 
  -5   2   1      883.44      918.45     13.13 o 
  -4   2   1       11.98        7.77      1.01 o 
  -3   2   1      271.85      230.67      4.14 o 
  -2   2   1      219.44      163.90      2.03 o 
  -1   2   1     1029.17      934.62      4.47 o 
   0   2   1       81.50      111.18      1.17 o 
   1   2   1      197.72      177.95      2.69 o 
   2   2   1     1200.11      981.01     10.93 o 
   3   2   1      302.09      282.63      3.19 o 
   4   2   1      306.83      279.04      2.60 o 
   5   2   1     2104.03     2317.51     16.58 o 
   6   2   1        4.73        4.89      1.06 o 
   7   2   1        0.95        1.17      0.53 o 
   8   2   1        1.51        1.30      0.61 o 
   9   2   1       46.19       53.02      1.75 o 
  10   2   1       95.41      107.93      5.28 o 
  11   2   1       39.52       39.78      6.16 o 
  12   2   1       26.43       25.91      6.66 o 
  13   2   1        2.69        4.55      1.85 o 
 -13   3   1        2.29        2.36      1.63 o 
 -12   3   1        4.01        2.10      1.40 o 
 -11   3   1       34.86       31.10      5.51 o 
 -10   3   1       10.04        8.91      2.35 o 
  -9   3   1      109.72      110.05      4.47 o 
  -8   3   1       41.85       30.01      2.49 o 
  -7   3   1       75.25       70.02      1.60 o 
  -6   3   1      213.27      222.96      3.25 o 
  -5   3   1       38.89       52.97      1.04 o 
  -4   3   1      141.59      170.28      1.72 o 
  -3   3   1      372.04      358.51      3.98 o 
  -2   3   1     2280.52     2347.61     22.79 o 
  -1   3   1      224.21      232.06      1.51 o 
   0   3   1     1084.15     1055.07      4.49 o 
   1   3   1      171.01      152.50      1.53 o 
   2   3   1      155.32      130.42      2.26 o 
   3   3   1      276.16      238.79      3.18 o 
   4   3   1     1263.46     1291.78     18.89 o 
   5   3   1       32.98       20.94      1.06 o 
   6   3   1        0.00        0.49      0.61 o 
   7   3   1      130.40      151.81      3.72 o 
   8   3   1        5.08        3.95      0.92 o 
   9   3   1        1.66        1.06      0.72 o 
  10   3   1       83.20       86.47      5.34 o 
  11   3   1        2.68        2.20      1.25 o 
  12   3   1        0.76        3.25      1.25 o 
  13   3   1        2.36        2.86      1.59 o 
 -12   4   1        1.49        2.07      2.07 o 
 -11   4   1        0.92        1.17      1.05 o 
 -10   4   1       12.39        8.48      2.09 o 
  -9   4   1        0.05        0.05      0.75 o 
  -8   4   1      132.42      148.88      3.13 o 
  -7   4   1       15.84       11.51      1.84 o 
  -6   4   1        8.99       10.02      1.74 o 
  -5   4   1        2.37        3.38      0.78 o 
  -4   4   1        7.48        7.05      1.19 o 
  -3   4   1      801.62      779.83     10.35 o 
  -2   4   1     1322.30     1324.28     12.07 o 
  -1   4   1       53.97       48.87      0.82 o 
   0   4   1      596.22      599.51      4.71 o 
   1   4   1     1090.41     1119.27     15.66 o 
   2   4   1     1303.09     1281.83     24.42 o 
   3   4   1        0.54        2.17      0.70 o 
   4   4   1       65.79       78.94      1.60 o 
   5   4   1       37.43       25.51      1.31 o 
   6   4   1       78.51       74.02      1.94 o 
   7   4   1       11.77       12.40      1.99 o 
   8   4   1        9.33        6.43      1.60 o 
   9   4   1       13.29       13.63      2.80 o 
  10   4   1       21.51       21.83      4.46 o 
  11   4   1       10.45       10.79      2.44 o 
  12   4   1        5.44        2.02      1.38 o 
 -12   5   1        0.59        1.49      0.78 o 
 -11   5   1        0.89        1.25      0.79 o 
 -10   5   1       47.55       48.51      2.67 o 
  -9   5   1       69.99       73.85      2.34 o 
  -8   5   1       85.84       88.39      2.06 o 
  -7   5   1      136.92      149.25      3.55 o 
  -6   5   1       76.82       67.69      1.78 o 
  -5   5   1      203.02      231.42      4.29 o 
  -4   5   1       34.10       32.45      1.34 o 
  -3   5   1        0.86        2.86      0.79 o 
  -2   5   1      113.41       93.26      1.41 o 
  -1   5   1      447.76      511.67      6.08 o 
   0   5   1      103.71      118.81      2.44 o 
   1   5   1       65.89       62.32      1.80 o 
   2   5   1       68.86       53.66      1.83 o 
   3   5   1      222.46      221.25      3.74 o 
   4   5   1       11.32       13.47      2.37 o 
   5   5   1      345.71      368.28      4.54 o 
   6   5   1        0.05        0.97      0.95 o 
   7   5   1       93.30       97.57      2.53 o 
   8   5   1       33.28       25.37      4.62 o 
   9   5   1       11.32        5.38      1.37 o 
  10   5   1        1.86        0.47      0.86 o 
  11   5   1        3.01        3.21      1.58 o 
 -11   6   1        4.99        4.91      1.56 o 
 -10   6   1        4.64        3.81      1.58 o 
  -9   6   1        7.42        6.37      1.43 o 
  -8   6   1        0.01        1.89      0.88 o 
  -7   6   1      150.27      188.88      3.95 o 
  -6   6   1      107.84      122.65      2.51 o 
  -5   6   1       47.61       42.48      2.17 o 
  -4   6   1       25.57       16.98      2.65 o 
  -3   6   1        1.93        1.33      0.68 o 
  -2   6   1      146.94      174.56      2.43 o 
  -1   6   1       16.16       12.69      2.06 o 
   0   6   1        1.07        1.35      0.70 o 
   1   6   1       33.57       41.78      1.85 o 
   2   6   1      227.56      253.05      2.95 o 
   3   6   1       28.94       26.09      1.79 o 
   4   6   1       38.41       38.06      1.96 o 
   5   6   1       32.38       33.83      2.34 o 
   6   6   1        1.72        1.50      0.79 o 
   7   6   1        8.82       10.15      2.06 o 
   8   6   1        0.08       -0.43      0.83 o 
   9   6   1        3.48        0.47      1.13 o 
  10   6   1        1.42        3.44      1.76 o 
 -10   7   1        2.53        1.84      1.08 o 
  -9   7   1        0.08        0.02      0.96 o 
  -8   7   1        8.70        7.09      1.69 o 
  -7   7   1       16.55       16.66      2.45 o 
  -6   7   1       27.92       26.22      4.23 o 
  -5   7   1      110.21      124.54      3.62 o 
  -4   7   1      211.98      250.48      4.59 o 
  -3   7   1       65.84       68.62      2.26 o 
  -2   7   1       33.01       34.08      2.04 o 
  -1   7   1        0.71        1.69      0.69 o 
   0   7   1       14.89       14.14      2.21 o 
   1   7   1       13.40        8.82      1.45 o 
   2   7   1      152.66      172.36      5.86 o 
   3   7   1      156.90      171.04      4.07 o 
   4   7   1        0.03        1.27      1.00 o 
   5   7   1        3.40        1.46      0.92 o 
   6   7   1        2.68        2.95      1.01 o 
   7   7   1       71.68       73.32      4.18 o 
   8   7   1       11.74       11.14      2.55 o 
   9   7   1        0.22        0.81      1.06 o 
  -8   8   1        0.04        1.46      0.89 o 
  -7   8   1        1.07        0.89      0.84 o 
  -6   8   1        6.60        5.37      1.53 o 
  -5   8   1       67.76       77.05      2.46 o 
  -4   8   1        0.17        1.05      1.18 o 
  -3   8   1       29.43       37.46      2.92 o 
  -2   8   1       19.11       17.23      3.82 o 
  -1   8   1        1.40        1.23      0.79 o 
   0   8   1        4.74        3.80      1.19 o 
   1   8   1        8.43        7.54      1.62 o 
   2   8   1        1.26        0.42      0.72 o 
   3   8   1        2.36        3.07      0.91 o 
   4   8   1       11.30        9.95      2.43 o 
   5   8   1        3.67        2.17      0.88 o 
   6   8   1        1.15        1.13      0.90 o 
   7   8   1        0.45        0.30      1.00 o 
   8   8   1        9.17        5.74      1.97 o 
  -6   9   1        2.11        2.42      1.42 o 
  -5   9   1        9.68        7.67      1.36 o 
  -4   9   1        0.95        0.47      0.63 o 
  -3   9   1       18.45       23.98      2.43 o 
  -2   9   1       13.80       11.28      2.80 o 
  -1   9   1        0.25        1.01      1.09 o 
   0   9   1        0.06        1.17      0.88 o 
   1   9   1       15.01       12.43      3.76 o 
   2   9   1        0.28        2.03      0.85 o 
   3   9   1        4.42        4.99      1.66 o 
   4   9   1        3.56        4.29      1.53 o 
   5   9   1        0.03        0.92      0.65 o 
   6   9   1        2.62        1.28      1.03 o 
  -1  10   1        0.31        0.96      0.75 o 
   0  10   1        0.11        0.12      1.05 o 
   1  10   1        0.12        1.34      1.03 o 
 -14   0   2        0.01        0.48      2.03 o 
 -12   0   2        4.98        6.70      4.66 o 
 -10   0   2       44.34       30.11     10.88 o 
  -8   0   2       22.13       33.87      0.76 o 
  -6   0   2      186.88      198.79      4.48 o 
  -4   0   2     2745.48     2703.80    102.14 o 
   0   0   2      900.39      890.75     11.57 o 
   4   0   2        6.26        2.76      1.18 o 
   6   0   2     1048.71     1063.97     13.76 o 
   8   0   2       56.92       49.50      3.91 o 
  10   0   2       81.72      111.45      5.97 o 
  12   0   2        7.58        8.09      3.71 o 
 -14   1   2        0.03        0.86      1.26 o 
 -13   1   2        0.04        0.96      1.19 o 
 -12   1   2        2.19        3.87      1.74 o 
 -11   1   2       77.33       86.98      3.81 o 
 -10   1   2        0.10        1.19      0.58 o 
  -9   1   2        7.26        5.35      1.25 o 
  -8   1   2        4.87        4.60      1.08 o 
  -7   1   2      170.20      146.43      3.06 o 
  -6   1   2      969.51      954.15     11.85 o 
  -5   1   2       12.51        6.08      0.93 o 
  -4   1   2       90.44       68.96      0.91 o 
  -3   1   2      934.06      825.91      5.02 o 
  -1   1   2      530.32      496.55      4.85 o 
   0   1   2     1028.24      959.26     11.31 o 
   1   1   2      465.45      407.01      4.20 o 
   3   1   2     1132.78      991.11      8.02 o 
   4   1   2        0.29        0.37      0.55 o 
   5   1   2      540.12      524.67      6.13 o 
   6   1   2      588.57      534.68      5.26 o 
   7   1   2       18.25       21.59      1.36 o 
   8   1   2      100.28       95.53      2.55 o 
   9   1   2        0.11        1.33      1.01 o 
  10   1   2      138.43      153.60      8.47 o 
  11   1   2        0.11       -0.28      3.05 o 
  12   1   2        0.37        0.30      3.22 o 
  13   1   2        2.80        2.33      1.86 o 
 -13   2   2        5.50        6.78      2.28 o 
 -12   2   2        1.50        1.15      1.08 o 
 -11   2   2        3.74        2.13      0.80 o 
 -10   2   2       36.40       38.83      5.30 o 
  -9   2   2       34.36       31.91      2.08 o 
  -8   2   2      177.05      171.45      4.28 o 
  -7   2   2       24.15       29.22      0.98 o 
  -6   2   2     1228.18     1348.22     29.01 o 
  -5   2   2       96.75       85.85      1.15 o 
  -4   2   2      467.47      407.10      4.87 o 
  -3   2   2      704.95      545.69      3.21 o 
  -2   2   2     3929.99     3957.63     21.42 o 
  -1   2   2      537.06      476.23      4.28 o 
   0   2   2        2.88        2.08      0.40 o 
   2   2   2      759.19      690.66      6.46 o 
   3   2   2     2092.74     2037.12     17.86 o 
   4   2   2      349.52      373.73      6.47 o 
   5   2   2       83.75       67.22      1.72 o 
   6   2   2       91.03      115.79      2.37 o 
   7   2   2       25.63       12.57      2.05 o 
   8   2   2       41.05       44.78      1.48 o 
   9   2   2        9.46       16.18      1.31 o 
  10   2   2       33.77       36.51     10.49 o 
  11   2   2        0.41        2.87      2.37 o 
  12   2   2        1.61       -0.67      2.81 o 
  13   2   2        1.47        0.41      1.47 o 
 -13   3   2        5.58        5.54      2.11 o 
 -12   3   2        1.11        2.11      1.69 o 
 -11   3   2       18.11       17.46      3.54 o 
 -10   3   2        0.64        0.90      0.85 o 
  -9   3   2        2.24        0.71      0.35 o 
  -8   3   2       10.39       10.56      1.39 o 
  -7   3   2      106.36      100.27      3.35 o 
  -6   3   2      103.47       81.36      1.27 o 
  -5   3   2      120.60      147.89      1.92 o 
  -4   3   2        0.53        1.14      0.61 o 
  -3   3   2       76.69       59.65      0.79 o 
  -2   3   2       13.25       18.43      0.88 o 
  -1   3   2      374.04      346.32      2.69 o 
   0   3   2     1701.75     1710.34      8.69 o 
   1   3   2        0.81        0.27      0.32 o 
   2   3   2     4122.05     4513.34     91.33 o 
   3   3   2      432.98      522.51      5.10 o 
   4   3   2     2783.01     2895.98     26.09 o 
   5   3   2        1.12       -0.23      0.69 o 
   6   3   2      102.21       84.09      2.96 o 
   7   3   2      142.22      141.48      2.15 o 
   8   3   2        7.06        7.77      2.07 o 
   9   3   2        0.15        1.87      0.97 o 
  10   3   2       10.82        8.21      2.43 o 
  11   3   2        4.89        4.75      1.45 o 
  12   3   2        3.61        5.14      2.61 o 
 -13   4   2        0.05        0.49      1.46 o 
 -12   4   2        7.70        5.85      1.80 o 
 -11   4   2       12.83       15.56      4.59 o 
 -10   4   2       45.31       38.16      4.27 o 
  -9   4   2       39.11       40.76      1.82 o 
  -8   4   2       54.84       57.52      2.04 o 
  -7   4   2        0.01        0.74      0.57 o 
  -6   4   2      238.77      237.16      5.35 o 
  -5   4   2       46.72       53.58      1.33 o 
  -4   4   2      171.24      181.13      2.41 o 
  -3   4   2       15.49       18.71      0.77 o 
  -2   4   2      334.08      323.39      3.49 o 
  -1   4   2      350.63      376.58      3.79 o 
   0   4   2      951.11      955.88     15.59 o 
   1   4   2      104.49      103.20      1.15 o 
   2   4   2      576.77      532.33     12.08 o 
   3   4   2      278.88      277.49      3.19 o 
   4   4   2      765.48      896.77     13.05 o 
   5   4   2      193.32      174.67      4.92 o 
   6   4   2       12.65       11.94      2.14 o 
   7   4   2       48.69       45.19      2.80 o 
   8   4   2        0.58        2.50      0.89 o 
   9   4   2        8.18        7.79      1.40 o 
  10   4   2        0.60        2.27      0.95 o 
  11   4   2        0.11        1.03      1.20 o 
  12   4   2        0.01        0.71      1.06 o 
 -12   5   2        1.33        1.00      0.98 o 
 -11   5   2        1.29        1.28      0.78 o 
 -10   5   2        0.10        1.22      0.94 o 
  -9   5   2       77.71       76.43      2.37 o 
  -8   5   2        9.92        8.30      1.60 o 
  -7   5   2       56.39       61.14      2.04 o 
  -6   5   2        0.00        0.03      0.88 o 
  -5   5   2        9.81        8.19      1.43 o 
  -4   5   2       37.48       31.37      1.15 o 
  -3   5   2      126.13      135.36      2.31 o 
  -2   5   2        2.81        1.06      0.48 o 
  -1   5   2       26.04       19.06      0.87 o 
   0   5   2      479.97      518.60     10.99 o 
   1   5   2       19.52       20.37      1.07 o 
   2   5   2      129.26      136.89      2.44 o 
   3   5   2      211.03      209.46      3.51 o 
   4   5   2      282.07      274.16      4.46 o 
   5   5   2       12.83       12.18      1.97 o 
   6   5   2      271.16      283.38      5.10 o 
   7   5   2      226.34      237.37      5.88 o 
   8   5   2       32.50       24.32      4.37 o 
   9   5   2        9.84        9.67      1.97 o 
  10   5   2        0.62        1.98      1.16 o 
  11   5   2        9.38        7.97      3.14 o 
 -11   6   2        0.24        0.71      1.38 o 
 -10   6   2        8.86        7.04      1.95 o 
  -9   6   2       56.35       56.82      3.12 o 
  -8   6   2       58.85       63.46      2.13 o 
  -7   6   2        5.87        6.80      1.83 o 
  -6   6   2       69.67       69.71      2.27 o 
  -5   6   2       73.84       80.70      2.65 o 
  -4   6   2        8.12       11.20      1.89 o 
  -3   6   2        1.66        0.70      0.62 o 
  -2   6   2       28.56       25.90      1.59 o 
  -1   6   2        4.87        7.98      1.33 o 
   0   6   2        2.21        1.83      0.77 o 
   1   6   2      269.95      311.62      7.46 o 
   2   6   2        7.48       10.53      1.60 o 
   3   6   2       19.79       20.48      1.84 o 
   4   6   2      307.46      326.86      5.35 o 
   5   6   2       41.17       50.10      3.49 o 
   6   6   2       28.56       19.12      3.38 o 
   7   6   2       23.99       24.81      3.48 o 
   8   6   2       54.55       62.27      4.93 o 
   9   6   2        4.60        3.79      1.13 o 
  10   6   2        0.45        1.94      1.35 o 
 -10   7   2        1.15        2.95      1.45 o 
  -9   7   2        0.15        0.25      1.69 o 
  -8   7   2       21.73       22.60      2.33 o 
  -7   7   2        4.81        3.62      0.96 o 
  -6   7   2       11.15       14.61      2.16 o 
  -5   7   2       10.25       12.87      2.26 o 
  -4   7   2       20.01       22.73      2.35 o 
  -3   7   2       38.09       37.21      1.87 o 
  -2   7   2        5.98        8.89      2.03 o 
  -1   7   2        1.49        0.52      0.61 o 
   0   7   2       36.93       33.49      2.07 o 
   1   7   2       16.42       15.90      2.68 o 
   2   7   2       20.59       18.93      3.40 o 
   3   7   2      167.21      175.57      3.14 o 
   4   7   2       31.00       30.86      3.03 o 
   5   7   2        7.87        4.43      1.31 o 
   6   7   2        7.69        5.39      1.31 o 
   7   7   2       38.65       46.76      2.31 o 
   8   7   2        0.68        1.66      1.13 o 
   9   7   2        6.27        3.22      1.41 o 
  -8   8   2        2.01        2.79      1.23 o 
  -7   8   2        2.64        4.59      1.87 o 
  -6   8   2       18.82       26.30      2.24 o 
  -5   8   2       17.18       19.94      2.56 o 
  -4   8   2        6.88        4.32      1.57 o 
  -3   8   2       12.22       14.04      3.27 o 
  -2   8   2        8.82        6.06      1.64 o 
  -1   8   2        5.06        4.42      1.37 o 
   0   8   2       20.77       25.40      2.77 o 
   1   8   2        0.00        1.07      1.23 o 
   2   8   2       77.41       78.33      3.42 o 
   3   8   2        5.25        3.97      1.20 o 
   4   8   2        1.69        0.82      0.87 o 
   5   8   2        9.33        7.03      1.93 o 
   6   8   2        0.00        2.15      0.90 o 
   7   8   2        1.51        1.04      0.85 o 
   8   8   2        0.79        0.61      0.77 o 
  -6   9   2        0.39        1.52      0.94 o 
  -5   9   2        1.83        1.64      0.87 o 
  -4   9   2        1.29        1.10      0.75 o 
  -3   9   2        0.02        0.48      0.79 o 
  -2   9   2       12.10       10.69      2.89 o 
  -1   9   2        1.89        1.41      1.07 o 
   0   9   2        0.46       -0.27      0.85 o 
   1   9   2        7.10        6.45      1.58 o 
   2   9   2        0.44        0.90      0.89 o 
   3   9   2        3.45        3.69      1.14 o 
   4   9   2        0.33        0.70      0.96 o 
   5   9   2        0.43        1.31      0.75 o 
  -1  10   2        0.85        1.01      0.89 o 
   0  10   2        4.21        3.69      1.18 o 
   1  10   2        1.06        2.31      0.98 o 
 -13   0   3      172.35      224.05     14.73 o 
 -11   0   3        0.97        2.38      1.26 o 
  -9   0   3       80.79       94.90      6.52 o 
  -7   0   3      960.31      993.07     17.48 o 
  -5   0   3     1156.65     1233.10     13.00 o 
  -3   0   3        1.75        0.95      0.36 o 
   1   0   3      599.89      423.74      2.81 o 
   3   0   3      877.23      730.98      8.65 o 
   5   0   3      217.67      264.98      5.27 o 
   7   0   3      130.75      138.99      4.06 o 
   9   0   3       49.16       60.44      4.70 o 
  11   0   3        5.64       14.30      3.78 o 
  13   0   3        7.49        4.59      4.08 o 
 -14   1   3        7.90        6.46      1.42 o 
 -13   1   3        0.04        0.17      1.93 o 
 -12   1   3       26.36       21.08      5.32 o 
 -11   1   3       50.28       59.77      3.39 o 
 -10   1   3       87.27       92.76      3.35 o 
  -9   1   3        1.25        0.38      0.61 o 
  -8   1   3       25.18       24.34      2.45 o 
  -7   1   3       19.37       20.74      0.84 o 
  -6   1   3       31.86       19.79      0.79 o 
  -5   1   3      169.50      121.46      1.70 o 
  -4   1   3      663.49      617.14      3.77 o 
  -3   1   3       98.34      125.83      1.16 o 
  -2   1   3     2492.74     2411.40     20.10 o 
   0   1   3      105.04       97.80      1.19 o 
   1   1   3      325.82      254.63      3.33 o 
   2   1   3     1207.70     1028.22      6.29 o 
   3   1   3      141.29      129.69      2.53 o 
   4   1   3      188.09      186.66      1.92 o 
   5   1   3      272.44      316.18      3.27 o 
   6   1   3       33.22       33.26      1.43 o 
   7   1   3      355.10      394.17     16.15 o 
   8   1   3       74.03       69.47      2.98 o 
   9   1   3        0.69        1.08      0.96 o 
  10   1   3       54.35       65.83      3.32 o 
  11   1   3       31.42       34.56     10.52 o 
  12   1   3        3.52        4.86      2.56 o 
  13   1   3        3.43        0.96      2.79 o 
 -14   2   3        0.77        2.03      1.24 o 
 -13   2   3        7.83        8.34      2.70 o 
 -12   2   3        2.95        1.45      1.77 o 
 -11   2   3       12.27       11.38      2.95 o 
 -10   2   3       19.54       20.48      1.64 o 
  -9   2   3       66.61       57.95      3.74 o 
  -8   2   3       65.30       60.25      2.96 o 
  -7   2   3       25.24       24.49      1.34 o 
  -6   2   3      191.78      201.36      2.40 o 
  -5   2   3      336.98      346.90      4.99 o 
  -4   2   3      237.70      236.98      2.21 o 
  -3   2   3      410.92      418.99      4.70 o 
  -2   2   3        4.60        4.00      0.43 o 
  -1   2   3     1802.71     1715.60     16.23 o 
   0   2   3      409.44      378.94      5.20 o 
   1   2   3      241.92      211.61      2.29 o 
   2   2   3      395.81      392.34      8.93 o 
   3   2   3      867.21      856.91     10.74 o 
   4   2   3     1466.98     1449.58     26.96 o 
   5   2   3      186.80      207.88      8.35 o 
   6   2   3       44.79       45.14      2.58 o 
   7   2   3       12.74       13.25      2.25 o 
   8   2   3       35.18       41.94      2.12 o 
   9   2   3       49.02       46.06     11.57 o 
  10   2   3        2.06        3.54      1.38 o 
  11   2   3        3.22        1.20      2.13 o 
  12   2   3        1.10        4.21      2.12 o 
 -13   3   3        1.76        1.89      1.37 o 
 -12   3   3        0.31        0.90      1.43 o 
 -11   3   3       50.70       45.57      4.86 o 
 -10   3   3       65.02       67.19      2.45 o 
  -9   3   3      315.10      374.68     11.16 o 
  -8   3   3      128.20      140.12      2.44 o 
  -7   3   3      224.50      211.28      3.58 o 
  -6   3   3        0.51        0.64      0.42 o 
  -5   3   3       54.96       42.79      1.01 o 
  -4   3   3        0.78        1.28      0.49 o 
  -3   3   3       81.50       83.68      1.07 o 
  -2   3   3        0.39        0.52      0.33 o 
  -1   3   3      207.05      187.79      2.19 o 
   0   3   3      302.91      256.07      3.13 o 
   1   3   3       30.10       34.13      0.69 o 
   2   3   3      466.30      447.02      3.42 o 
   3   3   3      479.58      458.14      9.39 o 
   4   3   3      920.65      973.07     20.64 o 
   5   3   3      106.02      120.76      3.89 o 
   6   3   3       23.35       20.07      1.54 o 
   7   3   3      191.54      210.03      7.04 o 
   8   3   3       63.79       62.01      3.25 o 
   9   3   3        2.61        2.05      0.85 o 
  10   3   3        0.66        1.78      1.97 o 
  11   3   3       11.83        9.25      3.10 o 
  12   3   3       13.16        8.96      3.62 o 
 -13   4   3        0.36        1.46      1.43 o 
 -12   4   3        0.15        0.90      0.98 o 
 -11   4   3        2.14        1.20      0.94 o 
 -10   4   3        0.03        0.69      1.14 o 
  -9   4   3       25.14       26.06      1.36 o 
  -8   4   3       19.95       16.27      1.87 o 
  -7   4   3        9.69        7.89      1.42 o 
  -6   4   3        4.90        6.51      0.96 o 
  -5   4   3        0.18        0.41      0.48 o 
  -4   4   3       15.32       14.67      0.89 o 
  -3   4   3      178.61      177.11      2.25 o 
  -2   4   3      228.23      236.78      2.55 o 
  -1   4   3      216.19      242.98      3.38 o 
   0   4   3      422.38      455.24      8.37 o 
   1   4   3       14.65       14.54      0.96 o 
   2   4   3       12.87       18.27      1.60 o 
   3   4   3      506.85      554.94      8.80 o 
   4   4   3      234.99      260.65      5.89 o 
   5   4   3        0.01       -0.55      1.10 o 
   6   4   3        6.70        4.21      1.17 o 
   7   4   3       33.73       35.36      3.18 o 
   8   4   3        2.00        1.79      1.15 o 
   9   4   3        1.63        1.23      1.01 o 
  10   4   3       10.09        8.90      2.89 o 
  11   4   3        1.47        3.91      1.52 o 
  12   4   3        0.70        1.43      1.51 o 
 -12   5   3        0.37        1.40      1.35 o 
 -11   5   3       12.22        8.39      1.93 o 
 -10   5   3       46.95       52.05      3.52 o 
  -9   5   3       81.05       88.13      2.63 o 
  -8   5   3        2.74        0.81      1.04 o 
  -7   5   3      144.99      167.41      2.92 o 
  -6   5   3       12.34        9.61      1.72 o 
  -5   5   3       13.31       20.02      1.36 o 
  -4   5   3      135.57      143.32      2.39 o 
  -3   5   3      205.93      187.83      2.81 o 
  -2   5   3        0.26        0.67      0.38 o 
  -1   5   3      184.17      180.18      2.49 o 
   0   5   3      265.18      299.35      6.68 o 
   1   5   3      159.61      164.40      2.72 o 
   2   5   3        4.91        3.83      1.01 o 
   3   5   3       37.38       39.46      1.56 o 
   4   5   3        5.60        4.68      1.37 o 
   5   5   3        7.09        8.84      1.39 o 
   6   5   3       81.35       84.02      3.70 o 
   7   5   3       35.63       28.09      3.92 o 
   8   5   3      102.90       97.57      2.84 o 
   9   5   3        0.07        0.54      1.03 o 
  10   5   3        0.06        0.63      1.20 o 
  11   5   3        1.46        0.74      1.21 o 
 -11   6   3        2.92        4.59      2.27 o 
 -10   6   3        0.95        1.37      1.46 o 
  -9   6   3       32.49       32.64      3.88 o 
  -8   6   3       50.20       55.49      2.31 o 
  -7   6   3       11.38        9.45      1.88 o 
  -6   6   3       44.74       46.43      2.31 o 
  -5   6   3      115.59      112.17      2.60 o 
  -4   6   3      400.33      432.38      7.13 o 
  -3   6   3       42.92       37.15      1.50 o 
  -2   6   3        7.63        5.70      1.06 o 
  -1   6   3        0.26        1.56      0.57 o 
   0   6   3        0.81        2.55      1.21 o 
   1   6   3       42.79       52.76      1.40 o 
   2   6   3      138.62      151.64      4.04 o 
   3   6   3        5.39        3.03      1.13 o 
   4   6   3       23.39       20.82      3.35 o 
   5   6   3        5.09        3.03      1.11 o 
   6   6   3        0.00        1.80      0.88 o 
   7   6   3       59.30       59.45      2.84 o 
   8   6   3        0.40       -0.39      1.12 o 
   9   6   3        0.63        2.61      1.22 o 
  10   6   3        1.20        1.26      0.97 o 
 -10   7   3        0.35        1.05      2.07 o 
  -9   7   3       19.12       20.86      3.44 o 
  -8   7   3       63.49       74.30      2.89 o 
  -7   7   3       21.33       21.34      2.33 o 
  -6   7   3       77.60       89.50      2.10 o 
  -5   7   3       35.53       46.11      2.48 o 
  -4   7   3        4.93        4.25      1.17 o 
  -3   7   3        7.59        7.26      1.93 o 
  -2   7   3        2.57        5.18      0.95 o 
  -1   7   3       13.12       13.78      1.94 o 
   0   7   3      145.05      152.60      4.52 o 
   1   7   3       31.90       33.68      2.00 o 
   2   7   3       22.34       23.39      2.08 o 
   3   7   3        0.66        0.46      0.76 o 
   4   7   3        5.34        5.48      1.28 o 
   5   7   3       37.91       34.58      2.80 o 
   6   7   3       13.31       11.03      2.06 o 
   7   7   3        1.97        2.75      1.12 o 
   8   7   3        0.13        0.01      1.21 o 
   9   7   3        0.25        1.36      1.09 o 
  -8   8   3        5.36        2.61      1.53 o 
  -7   8   3        1.65        2.17      1.01 o 
  -6   8   3        2.48        2.24      0.69 o 
  -5   8   3       28.48       33.72      2.24 o 
  -4   8   3        1.63        0.79      0.65 o 
  -3   8   3        3.76        5.36      1.29 o 
  -2   8   3        7.05        8.76      2.56 o 
  -1   8   3       12.32        8.98      2.39 o 
   0   8   3        0.01        0.10      1.20 o 
   1   8   3       25.28       22.06      4.70 o 
   2   8   3        7.84        6.34      1.55 o 
   3   8   3       30.67       24.64      1.78 o 
   4   8   3        0.70        0.94      0.87 o 
   5   8   3       25.88       19.30      4.03 o 
   6   8   3        5.89        3.23      1.46 o 
   7   8   3        7.37        6.65      1.70 o 
  -6   9   3        2.90        2.18      1.14 o 
  -5   9   3       11.03        9.93      3.52 o 
  -4   9   3       15.34       18.12      2.46 o 
  -3   9   3        4.39        4.17      1.33 o 
  -2   9   3        0.55        1.28      0.83 o 
  -1   9   3        5.04        3.18      1.39 o 
   0   9   3        1.11        1.55      0.77 o 
   1   9   3        3.93        2.89      0.99 o 
   2   9   3        0.25        0.36      0.93 o 
   3   9   3        3.72        2.60      1.17 o 
   4   9   3        9.81        6.16      1.60 o 
   5   9   3        0.60        1.21      1.11 o 
 -14   0   4       15.20       13.75      4.75 o 
 -12   0   4      250.16      325.72     10.12 o 
 -10   0   4       33.43       34.19      9.23 o 
  -8   0   4       62.54       59.51      4.90 o 
  -6   0   4        0.46        0.44      0.60 o 
  -4   0   4     6000.52     7172.73     28.35 o 
   0   0   4     9444.94     9253.28     29.00 o 
   2   0   4      679.02      623.51     10.23 o 
   4   0   4       17.76       17.30      1.32 o 
   6   0   4      703.59      715.44     17.25 o 
   8   0   4        0.19        3.38      7.09 o 
  10   0   4       28.47       28.07     10.09 o 
  12   0   4       24.02       22.63      9.16 o 
 -14   1   4        0.09        2.79      1.63 o 
 -13   1   4        3.25        2.36      1.38 o 
 -12   1   4        4.30        1.95      1.77 o 
 -11   1   4       71.47       81.17      4.42 o 
 -10   1   4        1.56        1.07      0.51 o 
  -9   1   4       42.44       40.79      1.46 o 
  -8   1   4       28.47       36.83      1.20 o 
  -7   1   4      130.99      130.78      3.36 o 
  -6   1   4      323.35      315.06      2.62 o 
  -5   1   4      258.20      214.24      1.42 o 
  -4   1   4      256.80      248.98      1.96 o 
  -3   1   4     3846.13     3985.66     30.92 o 
  -2   1   4     1487.76     1320.26      9.37 o 
  -1   1   4     4209.17     4282.12     33.03 o 
   0   1   4     1006.60      898.51      4.93 o 
   1   1   4      410.83      332.97      5.02 o 
   2   1   4       59.28       56.25      1.66 o 
   3   1   4      283.86      222.91      2.62 o 
   4   1   4     2563.34     2920.20     62.14 o 
   5   1   4      334.00      398.43      3.72 o 
   6   1   4       65.82       86.95      2.06 o 
   7   1   4      301.96      293.65      6.22 o 
   8   1   4      622.12      671.48     19.87 o 
   9   1   4       61.09       69.52      8.60 o 
  10   1   4       14.80       20.74      4.56 o 
  11   1   4        1.29        0.20      2.42 o 
  12   1   4        0.00        1.64      1.59 o 
 -14   2   4       11.61       11.31      2.27 o 
 -13   2   4        4.70        6.14      1.88 o 
 -12   2   4        1.07        2.25      1.47 o 
 -11   2   4        1.61        3.53      1.20 o 
 -10   2   4       17.04       19.57      2.19 o 
  -9   2   4       25.46       32.72      1.90 o 
  -8   2   4      435.21      483.49     18.81 o 
  -7   2   4        1.49        1.19      0.51 o 
  -6   2   4      392.28      432.71      8.27 o 
  -5   2   4      109.07      112.64      1.24 o 
  -4   2   4     1331.45     1355.93     15.12 o 
  -3   2   4      145.18      111.44      1.61 o 
  -2   2   4        4.83        5.14      0.20 o 
  -1   2   4       12.18       10.75      0.32 o 
   0   2   4      541.85      501.48      7.04 o 
   1   2   4       42.96       37.39      0.77 o 
   2   2   4     1787.54     1797.48     19.99 o 
   3   2   4      287.82      280.47      4.21 o 
   4   2   4      801.37      826.79     16.06 o 
   5   2   4      120.10      116.88      3.13 o 
   6   2   4      193.93      200.55      5.35 o 
   7   2   4      133.88      143.22      4.17 o 
   8   2   4      149.14      163.21      5.28 o 
   9   2   4      140.52      112.42      9.41 o 
  10   2   4       34.31       33.54      8.74 o 
  11   2   4        6.34        4.62      3.13 o 
  12   2   4        1.36        0.60      1.56 o 
 -13   3   4        1.12        0.85      1.31 o 
 -12   3   4        7.81        7.76      2.33 o 
 -11   3   4        6.42        6.95      1.51 o 
 -10   3   4        0.78        0.17      1.04 o 
  -9   3   4        0.00        0.57      1.12 o 
  -8   3   4        0.58        0.35      0.55 o 
  -7   3   4      488.59      515.23      8.11 o 
  -6   3   4       38.33       38.57      0.93 o 
  -5   3   4       81.48       86.07      1.20 o 
  -4   3   4      385.36      393.93      5.62 o 
  -3   3   4        2.91        2.47      0.48 o 
  -2   3   4       32.22       29.47      0.78 o 
  -1   3   4      304.28      282.48      2.43 o 
   0   3   4      147.24      141.89      0.97 o 
   1   3   4       37.12       35.45      1.14 o 
   2   3   4       31.68       38.03      1.16 o 
   3   3   4      229.32      190.67      3.38 o 
   4   3   4      110.57      110.61      8.57 o 
   5   3   4        4.11        6.07      1.77 o 
   6   3   4       67.73       68.94      4.80 o 
   7   3   4       28.29       24.23      5.34 o 
   8   3   4        0.00        1.34      1.32 o 
   9   3   4       19.03       26.65      3.97 o 
  10   3   4       30.63       32.36      8.40 o 
  11   3   4        6.91        8.48      2.71 o 
  12   3   4        3.32        4.85      3.41 o 
 -13   4   4        0.92        2.17      1.55 o 
 -12   4   4        1.69        1.72      1.04 o 
 -11   4   4        1.55        0.88      0.98 o 
 -10   4   4        4.36        3.35      1.18 o 
  -9   4   4        1.13        1.23      0.81 o 
  -8   4   4        0.08        0.16      0.58 o 
  -7   4   4        4.69        5.48      0.99 o 
  -6   4   4       80.30       75.73      1.32 o 
  -5   4   4        3.21        2.12      0.49 o 
  -4   4   4        0.38        0.48      0.29 o 
  -3   4   4      451.69      542.74      3.97 o 
  -2   4   4        4.83        8.16      0.62 o 
  -1   4   4        3.00        4.03      0.91 o 
   0   4   4      581.68      580.22      8.86 o 
   1   4   4      104.31       90.55      2.03 o 
   2   4   4     2176.89     2314.40     26.09 o 
   3   4   4      278.45      294.84      4.62 o 
   4   4   4      415.20      443.83     10.75 o 
   5   4   4       32.53       34.25      2.34 o 
   6   4   4        9.77        7.80      2.41 o 
   7   4   4        5.05        2.80      1.27 o 
   8   4   4        0.00        1.97      1.21 o 
   9   4   4        0.00        0.79      0.94 o 
  10   4   4        0.28        1.75      1.46 o 
  11   4   4        8.05        8.08      2.75 o 
 -12   5   4        5.13        3.26      1.62 o 
 -11   5   4        6.98        5.72      1.65 o 
 -10   5   4        1.93        1.68      1.03 o 
  -9   5   4        0.00        0.89      0.61 o 
  -8   5   4        2.12        0.58      0.63 o 
  -7   5   4       29.87       28.15      1.15 o 
  -6   5   4       21.03       19.73      1.16 o 
  -5   5   4       32.94       28.33      0.99 o 
  -4   5   4      109.97       93.45      1.57 o 
  -3   5   4      170.15      208.40      2.67 o 
  -2   5   4      258.17      273.37      6.29 o 
  -1   5   4      118.92      143.89      2.63 o 
   0   5   4      142.24      139.07      2.46 o 
   1   5   4       17.14       16.79      1.42 o 
   2   5   4        0.12       -0.92      0.91 o 
   3   5   4        1.95        3.37      1.13 o 
   4   5   4       59.21       73.24      4.86 o 
   5   5   4      533.96      611.77     12.57 o 
   6   5   4       50.71       73.00      5.49 o 
   7   5   4        1.35        1.11      0.93 o 
   8   5   4        6.04        4.95      1.22 o 
   9   5   4        2.08        1.20      1.05 o 
  10   5   4       18.19       18.98      3.93 o 
  11   5   4        0.42        1.11      0.99 o 
 -11   6   4       13.63        9.25      3.08 o 
 -10   6   4       23.74       22.01      4.93 o 
  -9   6   4        1.61        1.72      1.07 o 
  -8   6   4        2.22        1.89      0.82 o 
  -7   6   4        1.58        3.22      1.15 o 
  -6   6   4        2.79        2.48      1.07 o 
  -5   6   4       56.98       58.44      1.67 o 
  -4   6   4       72.68       68.68      1.32 o 
  -3   6   4       69.09       74.82      2.01 o 
  -2   6   4       79.22       76.84      1.78 o 
  -1   6   4        1.99        3.39      0.94 o 
   0   6   4       17.76       21.35      1.80 o 
   1   6   4        1.38        1.00      0.67 o 
   2   6   4       26.14       27.03      2.06 o 
   3   6   4      142.92      144.92      4.57 o 
   4   6   4       47.52       55.96      1.92 o 
   5   6   4        9.19        8.64      1.45 o 
   6   6   4      298.34      332.90      7.77 o 
   7   6   4        2.94        2.67      1.06 o 
   8   6   4        9.80        6.27      1.84 o 
   9   6   4        9.18        8.09      2.25 o 
  10   6   4        1.06        1.91      1.08 o 
 -10   7   4        4.15        5.78      1.99 o 
  -9   7   4        0.17        1.43      1.14 o 
  -8   7   4        8.05        9.71      1.84 o 
  -7   7   4        1.93        1.59      0.79 o 
  -6   7   4       22.07       22.70      1.55 o 
  -5   7   4        4.11        3.81      1.21 o 
  -4   7   4        2.14        3.72      0.89 o 
  -3   7   4       42.96       50.65      2.74 o 
  -2   7   4       15.45       19.91      1.38 o 
  -1   7   4        0.71        1.92      0.90 o 
   0   7   4        9.52        5.75      1.62 o 
   1   7   4      329.99      369.57      5.08 o 
   2   7   4      115.81      138.20      3.69 o 
   3   7   4        0.57        0.65      0.64 o 
   4   7   4       25.93       26.96      2.26 o 
   5   7   4        0.72        0.36      1.08 o 
   6   7   4        2.63        2.37      1.32 o 
   7   7   4       13.25       11.26      2.60 o 
   8   7   4        0.30        0.93      0.89 o 
  -8   8   4        3.54        2.62      1.12 o 
  -7   8   4       10.45        8.76      2.82 o 
  -6   8   4        0.75        1.11      1.20 o 
  -5   8   4       15.63       10.25      2.25 o 
  -4   8   4        8.01        7.52      1.85 o 
  -3   8   4        0.32        1.63      0.83 o 
  -2   8   4        0.68        1.69      0.94 o 
  -1   8   4       22.57       21.45      4.02 o 
   0   8   4       58.09       57.41      2.44 o 
   1   8   4        8.50        7.85      1.63 o 
   2   8   4       47.03       40.10      5.12 o 
   3   8   4        2.14        2.01      0.70 o 
   4   8   4        0.44        0.54      0.89 o 
   5   8   4       23.54       11.54      2.81 o 
   6   8   4        2.85        1.82      0.93 o 
   7   8   4        6.95        4.56      1.52 o 
  -6   9   4        9.93        7.68      2.43 o 
  -5   9   4        1.29        3.30      1.18 o 
  -4   9   4        0.00        0.27      1.37 o 
  -3   9   4        2.90        2.13      1.08 o 
  -2   9   4        4.27        2.61      1.02 o 
  -1   9   4        3.20        4.65      1.49 o 
   0   9   4        0.65        0.83      0.71 o 
   1   9   4        0.30        1.57      0.98 o 
   2   9   4        0.32        1.17      1.15 o 
   3   9   4        2.84        2.36      1.26 o 
   4   9   4        0.43        0.36      0.83 o 
   5   9   4        0.42        0.32      1.16 o 
 -13   0   5       69.65      100.38      5.49 o 
 -11   0   5        0.04        2.98      2.41 o 
  -9   0   5       52.36       52.36      4.52 o 
  -7   0   5      269.58      305.54      9.54 o 
  -5   0   5      834.64      955.66     17.18 o 
  -1   0   5     1187.84     1030.36     24.81 o 
   1   0   5      230.87      217.72      3.47 o 
   3   0   5     1354.20     1517.04     13.71 o 
   5   0   5      773.05      823.65     10.98 o 
   7   0   5       92.53       95.83      5.15 o 
   9   0   5        3.82        3.65      2.37 o 
  11   0   5       11.10       12.22      6.53 o 
 -14   1   5        2.70        4.39      1.98 o 
 -13   1   5       26.89       19.38      4.35 o 
 -12   1   5       15.79       16.82      3.43 o 
 -11   1   5       65.73       97.68      5.40 o 
 -10   1   5       12.85       17.19      2.22 o 
  -9   1   5        3.84        2.77      1.00 o 
  -8   1   5       97.76       98.38      2.25 o 
  -7   1   5      206.03      294.92      3.87 o 
  -6   1   5      133.79      135.26      1.46 o 
  -5   1   5        1.96        1.84      0.33 o 
  -4   1   5      107.53      118.90      1.76 o 
  -3   1   5     1183.09     1036.12      8.77 o 
  -2   1   5     5347.86     5667.38     86.59 o 
  -1   1   5     4737.73     4765.33     26.52 o 
   0   1   5     1383.10     1325.49      8.53 o 
   1   1   5      676.30      623.38     14.81 o 
   2   1   5      825.46      816.75      7.54 o 
   3   1   5     1602.35     1497.54     30.33 o 
   4   1   5      729.76      714.98      9.91 o 
   5   1   5        5.01        5.07      1.40 o 
   6   1   5       27.49       27.42      2.74 o 
   7   1   5      248.23      247.49      5.26 o 
   8   1   5        0.78       -0.36      3.31 o 
   9   1   5        1.97        0.30      1.80 o 
  10   1   5        4.08        1.97      1.30 o 
  11   1   5        5.21        4.22      2.14 o 
  12   1   5        1.78        2.97      1.97 o 
 -14   2   5        7.47        5.20      1.62 o 
 -13   2   5        7.41        6.04      1.68 o 
 -12   2   5       10.58        9.01      2.60 o 
 -11   2   5       12.72       13.12      1.61 o 
 -10   2   5       18.20       13.40      2.12 o 
  -9   2   5      151.97      160.15      2.83 o 
  -8   2   5      109.37      102.59      2.34 o 
  -7   2   5      400.11      480.78      9.37 o 
  -6   2   5      223.79      214.63      3.05 o 
  -5   2   5        1.20        0.55      0.33 o 
  -4   2   5      700.80      624.05      4.06 o 
  -3   2   5      111.12       92.69      1.59 o 
  -2   2   5     2289.48     2324.09     21.01 o 
  -1   2   5      818.26      731.41      6.13 o 
   0   2   5       22.75       21.49      0.64 o 
   1   2   5        4.59        6.68      1.17 o 
   2   2   5      606.43      658.08      8.37 o 
   3   2   5      562.69      618.44     15.11 o 
   4   2   5      221.81      237.21      4.60 o 
   5   2   5       73.60       71.62      2.35 o 
   6   2   5      172.47      211.49      8.36 o 
   7   2   5       77.84       79.49      2.79 o 
   8   2   5        3.70        5.74      1.79 o 
   9   2   5       21.21       24.44      5.30 o 
  10   2   5       33.03       20.96      6.78 o 
  11   2   5        0.12        0.99      1.56 o 
  12   2   5        0.08        0.84      2.12 o 
 -13   3   5        5.48        4.77      2.00 o 
 -12   3   5        0.18        1.44      0.77 o 
 -11   3   5        0.82        0.70      0.61 o 
 -10   3   5       28.24       33.83      2.17 o 
  -9   3   5       84.04       84.65      3.81 o 
  -8   3   5       40.15       35.72      1.09 o 
  -7   3   5       18.22       13.99      0.83 o 
  -6   3   5       79.87      103.56      1.15 o 
  -5   3   5       40.15       43.26      0.77 o 
  -4   3   5       29.37       29.22      0.89 o 
  -3   3   5      216.29      231.51      4.18 o 
  -2   3   5        7.05        8.43      0.44 o 
  -1   3   5        5.51        3.27      0.64 o 
   0   3   5      101.81      101.78      2.55 o 
   1   3   5      160.68      132.55      2.37 o 
   2   3   5       82.15       64.62      1.59 o 
   3   3   5      295.46      336.25      5.20 o 
   4   3   5       81.75       85.47      2.44 o 
   5   3   5      213.47      224.75      5.49 o 
   6   3   5        5.65        4.46      2.09 o 
   7   3   5        0.25        0.33      1.05 o 
   8   3   5       39.51       38.64      3.30 o 
   9   3   5       33.43       33.60      3.70 o 
  10   3   5        1.12        2.15      1.61 o 
  11   3   5        1.14        3.72      2.07 o 
  12   3   5        0.02        2.94      2.20 o 
 -13   4   5        0.86        2.02      1.60 o 
 -12   4   5        2.12        1.17      1.21 o 
 -11   4   5        2.63        2.21      0.95 o 
 -10   4   5        6.31        4.02      1.83 o 
  -9   4   5      166.55      170.56      4.13 o 
  -8   4   5        1.34        0.36      0.50 o 
  -7   4   5       25.29       27.31      1.38 o 
  -6   4   5       37.25       34.81      1.50 o 
  -5   4   5        2.29        1.26      0.44 o 
  -4   4   5      381.25      392.35      4.59 o 
  -3   4   5      283.12      279.15      4.26 o 
  -2   4   5      310.21      294.96     11.02 o 
  -1   4   5        0.03        0.05      0.50 o 
   0   4   5       42.44       52.49      1.01 o 
   1   4   5        0.11        0.88      0.35 o 
   2   4   5      230.87      269.55      4.38 o 
   3   4   5        3.54        4.93      2.23 o 
   4   4   5        2.84        2.31      1.13 o 
   5   4   5      211.75      194.34     11.25 o 
   6   4   5        1.47        3.40      1.44 o 
   7   4   5        4.12        1.18      1.17 o 
   8   4   5       29.12       39.07      5.16 o 
   9   4   5        0.00        1.31      0.97 o 
  10   4   5        1.53        1.80      1.07 o 
  11   4   5        4.16        5.34      2.25 o 
 -12   5   5        4.36        4.40      1.59 o 
 -11   5   5        0.07        1.20      1.14 o 
 -10   5   5       17.64       20.30      2.68 o 
  -9   5   5        7.27        7.12      1.94 o 
  -8   5   5       61.10       63.86      2.21 o 
  -7   5   5       85.42       92.16      2.73 o 
  -6   5   5      139.80      145.53      3.32 o 
  -5   5   5      147.05      161.87      2.07 o 
  -4   5   5      151.40      137.92      1.96 o 
  -3   5   5        0.14        0.89      0.40 o 
  -2   5   5       23.65       31.28      0.97 o 
  -1   5   5       81.75       74.24      1.63 o 
   0   5   5        2.18        2.85      0.40 o 
   1   5   5       19.93       20.28      1.43 o 
   2   5   5       48.01       49.29      1.76 o 
   3   5   5       61.47       55.91      1.91 o 
   4   5   5       24.91       21.41      3.39 o 
   5   5   5       46.56       39.59      3.59 o 
   6   5   5      318.31      323.96      6.04 o 
   7   5   5        0.51       -0.28      1.27 o 
   8   5   5        0.00        1.36      0.96 o 
   9   5   5        8.70        7.05      1.57 o 
  10   5   5        0.18        2.94      1.48 o 
 -11   6   5        4.07        3.23      1.32 o 
 -10   6   5       15.54       18.95      4.76 o 
  -9   6   5        2.71        1.29      2.03 o 
  -8   6   5       66.40       73.14      2.51 o 
  -7   6   5        0.09        0.67      0.64 o 
  -6   6   5       13.15       10.16      1.79 o 
  -5   6   5      239.91      248.88      3.54 o 
  -4   6   5        9.02        8.64      1.71 o 
  -3   6   5       67.35       56.78      1.20 o 
  -2   6   5        0.01        0.99      0.42 o 
  -1   6   5       30.31       43.63      1.51 o 
   0   6   5        0.04        0.22      0.83 o 
   1   6   5       10.54       11.52      1.87 o 
   2   6   5       27.56       30.46      1.80 o 
   3   6   5        0.09       -0.10      1.27 o 
   4   6   5        0.05        0.28      0.96 o 
   5   6   5       32.63       32.64      2.18 o 
   6   6   5       17.83       13.40      2.55 o 
   7   6   5       84.19       83.05      3.21 o 
   8   6   5       17.53       12.48      3.28 o 
   9   6   5        6.65        7.06      1.63 o 
 -10   7   5        4.35        3.35      1.79 o 
  -9   7   5       38.26       56.25      6.82 o 
  -8   7   5        1.74        1.40      0.79 o 
  -7   7   5        9.90       12.12      2.63 o 
  -6   7   5       36.28       43.93      1.70 o 
  -5   7   5       55.74       54.37      2.47 o 
  -4   7   5        0.04        0.82      0.66 o 
  -3   7   5       18.86       22.32      1.44 o 
  -2   7   5       58.26       52.31      3.67 o 
  -1   7   5       15.36       17.48      2.48 o 
   0   7   5       14.55       16.58      3.24 o 
   1   7   5        0.13        0.70      0.80 o 
   2   7   5       81.61       95.58      2.51 o 
   3   7   5        4.48        4.33      1.21 o 
   4   7   5       51.48       51.33      2.00 o 
   5   7   5        2.72        1.06      0.91 o 
   6   7   5        1.28        1.39      1.06 o 
   7   7   5        5.80        6.26      1.94 o 
   8   7   5        1.17        0.30      0.99 o 
  -8   8   5        1.03        1.04      1.18 o 
  -7   8   5        0.02        1.11      0.69 o 
  -6   8   5       16.73       14.18      2.91 o 
  -5   8   5        3.12        3.47      1.44 o 
  -4   8   5        4.06        4.36      1.29 o 
  -3   8   5       21.97       29.37      2.01 o 
  -2   8   5        0.05        0.80      0.66 o 
  -1   8   5       26.62       28.30      2.40 o 
   0   8   5        2.76        2.52      1.48 o 
   1   8   5        3.06        2.87      1.04 o 
   2   8   5        0.93        0.71      0.90 o 
   3   8   5        0.07        0.35      1.11 o 
   4   8   5        0.29        2.56      1.06 o 
   5   8   5        0.98        1.22      1.03 o 
   6   8   5        0.08        1.33      0.87 o 
   7   8   5        0.55        1.51      1.12 o 
  -6   9   5        3.26        1.92      1.04 o 
  -5   9   5        0.04        1.90      1.47 o 
  -4   9   5        0.20       -1.29      1.78 o 
  -3   9   5        1.37        0.16      1.61 o 
  -2   9   5        0.05        0.93      0.85 o 
  -1   9   5        1.90        0.22      1.14 o 
   0   9   5        0.72        1.72      0.81 o 
   1   9   5        0.33        1.37      0.84 o 
   2   9   5        6.10        3.04      1.65 o 
   3   9   5        0.10        0.85      1.00 o 
   4   9   5        1.71        0.85      0.97 o 
 -14   0   6       18.10       13.33      6.30 o 
 -12   0   6       64.60       69.20      3.39 o 
 -10   0   6       68.89       80.46      5.37 o 
  -8   0   6       17.01       23.40      4.11 o 
  -6   0   6        0.50        5.10      1.09 o 
  -4   0   6      856.10      868.21      9.29 o 
  -2   0   6       32.30       33.91      1.09 o 
   0   0   6        6.68        9.12      0.97 o 
   2   0   6      563.85      629.60     10.35 o 
   4   0   6      102.71      106.35      5.05 o 
   6   0   6      287.85      324.33     13.12 o 
   8   0   6       17.71       15.07      6.31 o 
  10   0   6       16.72       20.75      7.49 o 
 -14   1   6        6.09        5.76      2.32 o 
 -13   1   6       18.29       16.66      3.18 o 
 -12   1   6       21.29       14.85      3.68 o 
 -11   1   6        2.90        3.56      1.18 o 
 -10   1   6       92.23       89.36      2.62 o 
  -9   1   6       33.74       36.34      1.86 o 
  -8   1   6       22.50       18.09      1.57 o 
  -7   1   6      252.22      255.05      3.71 o 
  -6   1   6      139.18      150.14      2.15 o 
  -5   1   6      149.36      153.26      2.00 o 
  -4   1   6       19.80       37.94      0.60 o 
  -3   1   6      865.11      767.38      4.98 o 
  -2   1   6      199.14      182.31      2.22 o 
  -1   1   6        3.69        4.42      0.89 o 
   0   1   6     1061.87     1035.72      5.66 o 
   1   1   6      746.24      671.14      3.95 o 
   2   1   6     1507.24     1487.46      9.93 o 
   3   1   6      485.82      551.75     12.40 o 
   4   1   6      123.91      100.24      2.89 o 
   5   1   6       94.87       81.97      3.06 o 
   6   1   6      355.95      373.97      8.16 o 
   7   1   6       28.38       23.91      3.08 o 
   8   1   6        1.70        2.06      2.18 o 
   9   1   6       38.79       42.83     10.86 o 
  10   1   6        1.63        2.93      2.89 o 
  11   1   6        5.42        3.99      2.93 o 
  12   1   6        3.94        4.37      2.12 o 
 -14   2   6        0.00        1.31      0.84 o 
 -13   2   6        0.13        0.15      1.05 o 
 -12   2   6        0.02        0.74      1.07 o 
 -11   2   6       41.61       46.65      1.66 o 
 -10   2   6       17.93       16.75      2.04 o 
  -9   2   6       19.89       30.33      1.67 o 
  -8   2   6      142.44      167.54      3.07 o 
  -7   2   6        3.99        6.19      0.65 o 
  -6   2   6       83.21       79.85      1.55 o 
  -5   2   6        0.34        0.38      0.29 o 
  -4   2   6       23.49       32.92      0.97 o 
  -3   2   6        9.11       11.16      0.52 o 
  -2   2   6        3.93        3.46      0.29 o 
  -1   2   6      167.26      173.40      2.22 o 
   0   2   6      157.30      160.53      3.39 o 
   1   2   6      254.11      236.68      3.51 o 
   2   2   6       15.29       14.62      1.13 o 
   3   2   6      126.65      135.76      5.95 o 
   4   2   6       94.28      102.50      2.38 o 
   5   2   6        4.11        2.59      1.39 o 
   6   2   6      548.74      661.18     10.90 o 
   7   2   6      156.55      164.42      7.62 o 
   8   2   6       67.09       63.42      3.95 o 
   9   2   6       41.77       44.52      3.90 o 
  10   2   6       14.68       12.36      4.64 o 
  11   2   6        0.00       -0.77      4.49 o 
  12   2   6        0.06        0.91      1.88 o 
 -13   3   6        0.05        1.07      1.76 o 
 -12   3   6        6.09        6.81      2.02 o 
 -11   3   6        0.55        1.54      0.72 o 
 -10   3   6       29.41       29.32      1.55 o 
  -9   3   6       37.40       41.52      1.98 o 
  -8   3   6       32.20       26.64      0.62 o 
  -7   3   6       15.00       14.01      0.78 o 
  -6   3   6      250.37      266.40      3.35 o 
  -5   3   6      253.68      254.27      3.67 o 
  -4   3   6       65.55       49.49      1.31 o 
  -3   3   6       12.61        6.27      1.56 o 
  -2   3   6      960.28      935.60     22.97 o 
  -1   3   6      820.29      841.20      7.60 o 
   0   3   6      535.71      520.96     16.47 o 
   1   3   6      307.98      303.13      6.62 o 
   2   3   6      137.98      177.38      8.44 o 
   3   3   6        0.16        0.28      1.36 o 
   4   3   6       21.30       24.74      5.11 o 
   5   3   6       75.31       84.87      2.88 o 
   6   3   6        2.63        1.76      1.15 o 
   7   3   6       72.80       73.69      4.32 o 
   8   3   6       25.19       20.16      5.00 o 
   9   3   6       12.67       11.93      3.68 o 
  10   3   6        2.36        2.83      1.74 o 
  11   3   6       19.40       20.81      6.75 o 
 -13   4   6        1.63        1.36      1.16 o 
 -12   4   6        0.01        1.22      1.05 o 
 -11   4   6        4.55        2.23      0.87 o 
 -10   4   6       18.45       19.95      1.81 o 
  -9   4   6       66.42       67.90      2.06 o 
  -8   4   6        4.69        2.78      0.54 o 
  -7   4   6       25.23       22.66      0.84 o 
  -6   4   6       19.41       22.14      0.80 o 
  -5   4   6      244.62      249.70      3.03 o 
  -4   4   6        0.23        0.40      0.30 o 
  -3   4   6       11.30        8.52      0.56 o 
  -2   4   6      401.30      432.56     11.23 o 
  -1   4   6      195.13      185.89      4.36 o 
   0   4   6      277.33      276.50      3.41 o 
   1   4   6        3.85        4.48      1.00 o 
   2   4   6        8.25        5.60      1.55 o 
   3   4   6      247.21      246.89      8.61 o 
   4   4   6       10.76        8.22      2.45 o 
   5   4   6       27.36       25.39      5.68 o 
   6   4   6        0.03        0.25      1.28 o 
   7   4   6       21.36       20.26      3.84 o 
   8   4   6        6.36        9.05      3.05 o 
   9   4   6        0.02        0.94      1.28 o 
  10   4   6        1.00        1.55      1.32 o 
  11   4   6        0.05        1.22      2.39 o 
 -12   5   6        0.03        0.14      1.34 o 
 -11   5   6        0.27        0.01      1.11 o 
 -10   5   6        2.23        2.19      1.26 o 
  -9   5   6        1.27        1.19      0.63 o 
  -8   5   6        6.24        7.27      1.45 o 
  -7   5   6        4.11        7.25      1.18 o 
  -6   5   6       62.68       52.21      1.38 o 
  -5   5   6      225.91      251.69      3.82 o 
  -4   5   6      255.28      289.06      3.85 o 
  -3   5   6      140.82      136.11      3.08 o 
  -2   5   6        2.56        1.88      0.73 o 
  -1   5   6        6.52        6.85      1.28 o 
   0   5   6       11.38       11.52      1.34 o 
   1   5   6       30.66       27.76      1.43 o 
   2   5   6      185.79      195.60      6.43 o 
   3   5   6        1.01       -0.29      1.25 o 
   4   5   6      127.20      148.22      3.31 o 
   5   5   6      107.06      100.99      3.56 o 
   6   5   6        6.60        4.26      1.58 o 
   7   5   6       30.89       29.19      4.16 o 
   8   5   6        4.45        3.86      1.55 o 
   9   5   6        7.82        3.98      1.49 o 
  10   5   6        0.08       -0.16      1.67 o 
 -11   6   6        1.30        3.51      1.43 o 
 -10   6   6        5.54        5.62      2.16 o 
  -9   6   6       16.58       11.63      3.10 o 
  -8   6   6        4.66        4.92      1.18 o 
  -7   6   6        0.07        0.69      0.47 o 
  -6   6   6       46.75       56.01      2.24 o 
  -5   6   6      159.62      188.15      2.85 o 
  -4   6   6      241.41      243.25      2.83 o 
  -3   6   6       25.40       23.72      0.95 o 
  -2   6   6        1.28        2.42      0.63 o 
  -1   6   6        4.16        2.92      0.65 o 
   0   6   6       58.79       67.43      2.40 o 
   1   6   6       13.32       13.91      2.11 o 
   2   6   6        3.59        4.20      1.13 o 
   3   6   6        5.52        4.60      1.87 o 
   4   6   6       77.37       72.67      3.22 o 
   5   6   6       40.53       35.11      2.74 o 
   6   6   6        0.03        1.31      0.91 o 
   7   6   6        5.61        4.99      1.53 o 
   8   6   6        0.34        2.09      1.11 o 
   9   6   6        0.01        0.98      1.21 o 
 -10   7   6        1.79        1.97      1.84 o 
  -9   7   6        0.72        1.72      1.14 o 
  -8   7   6        2.73        3.20      0.98 o 
  -7   7   6        0.71        0.38      1.41 o 
  -6   7   6        1.08        1.28      0.76 o 
  -5   7   6        4.20        4.80      0.97 o 
  -4   7   6       17.78       16.05      2.72 o 
  -3   7   6       19.29       19.62      3.57 o 
  -2   7   6       49.59       45.90      3.08 o 
  -1   7   6       78.45       82.22      4.52 o 
   0   7   6       90.81      114.91      3.89 o 
   1   7   6        2.66        2.55      0.94 o 
   2   7   6        0.11        0.93      0.65 o 
   3   7   6        9.06        8.96      1.53 o 
   4   7   6        5.30        6.18      1.86 o 
   5   7   6        0.01        1.66      1.02 o 
   6   7   6        0.76       -0.15      1.04 o 
   7   7   6       11.32       11.76      2.66 o 
   8   7   6        0.05        2.47      1.19 o 
  -8   8   6        2.53        2.85      1.60 o 
  -7   8   6        1.61        1.47      0.77 o 
  -6   8   6        6.66        7.04      2.00 o 
  -5   8   6        0.46        1.91      1.40 o 
  -4   8   6        0.01        1.53      0.77 o 
  -3   8   6        9.10        8.50      2.06 o 
  -2   8   6        0.00        0.38      0.75 o 
  -1   8   6       10.16        8.54      2.34 o 
   0   8   6      153.18      172.48      4.28 o 
   1   8   6        0.56        0.93      1.02 o 
   2   8   6        3.34        2.52      0.83 o 
   3   8   6       30.25       37.96      2.95 o 
   4   8   6       17.20       17.78      4.80 o 
   5   8   6        3.33        2.83      1.27 o 
   6   8   6        0.00        1.13      0.98 o 
  -6   9   6        0.45        2.15      0.96 o 
  -5   9   6        1.69        2.66      1.44 o 
  -4   9   6        9.42        9.38      3.29 o 
  -3   9   6        0.34        0.50      1.88 o 
  -2   9   6        9.48        8.40      3.00 o 
  -1   9   6        0.30        1.72      1.18 o 
   0   9   6        3.18        3.47      1.61 o 
   1   9   6        5.60        3.83      1.47 o 
   2   9   6        1.01        2.17      0.87 o 
   3   9   6        5.18        4.19      1.50 o 
   4   9   6        0.02        1.47      1.32 o 
 -13   0   7        1.60        2.62      1.52 o 
 -11   0   7       20.33       20.29      5.21 o 
  -9   0   7        6.06        4.05      1.95 o 
  -7   0   7      308.56      270.89      4.84 o 
  -5   0   7      248.25      188.17      3.04 o 
  -3   0   7     1702.97     1965.01     11.92 o 
  -1   0   7       41.83       50.95      1.74 o 
   1   0   7     3147.65     3081.71     30.26 o 
   3   0   7       20.85       30.21      2.17 o 
   5   0   7       10.28        7.85      3.20 o 
   7   0   7      127.72      142.27      6.07 o 
   9   0   7       22.79       25.12     10.38 o 
  11   0   7       31.50       31.02     14.42 o 
 -14   1   7        0.00        1.05      1.79 o 
 -13   1   7        6.62        2.97      1.46 o 
 -12   1   7       22.36       19.15      3.57 o 
 -11   1   7        7.44        8.78      2.09 o 
 -10   1   7       63.17       73.60      2.01 o 
  -9   1   7       27.64       31.07      1.80 o 
  -8   1   7      123.31      132.32      2.39 o 
  -7   1   7      120.23      115.09      1.78 o 
  -6   1   7       75.18       91.89      1.08 o 
  -5   1   7     2897.76     3188.37     16.90 o 
  -4   1   7      846.11      814.21      7.33 o 
  -3   1   7      466.21      349.54      2.21 o 
  -2   1   7     2346.47     2333.69     14.20 o 
  -1   1   7     4809.34     5002.67     46.13 o 
   0   1   7      220.25      258.01      3.60 o 
   1   1   7        0.77        0.02      0.52 o 
   2   1   7       55.54       84.62      1.57 o 
   3   1   7      296.66      314.82      4.67 o 
   4   1   7        1.22       -0.22      1.52 o 
   5   1   7       60.40       60.00      2.56 o 
   6   1   7       14.21       15.69      2.44 o 
   7   1   7       29.55       37.85      4.07 o 
   8   1   7        4.05        0.96      2.07 o 
   9   1   7       13.44       10.77      3.42 o 
  10   1   7        9.61        6.16      3.31 o 
  11   1   7        0.23        0.90      2.11 o 
 -14   2   7        2.04        2.59      1.72 o 
 -13   2   7        3.26        6.20      1.66 o 
 -12   2   7        1.21        2.03      1.13 o 
 -11   2   7        8.76        8.22      1.56 o 
 -10   2   7       22.41       25.90      2.75 o 
  -9   2   7       67.24       82.98      1.52 o 
  -8   2   7        0.15        0.46      0.44 o 
  -7   2   7       72.10       67.20      1.12 o 
  -6   2   7       59.94       39.77      0.74 o 
  -5   2   7      292.09      374.47      5.87 o 
  -4   2   7       39.75       43.69      1.11 o 
  -3   2   7     1070.25     1043.75     11.02 o 
  -2   2   7       86.22       79.53      1.29 o 
  -1   2   7       92.88      102.57      1.38 o 
   0   2   7      181.11      151.31      1.59 o 
   1   2   7        8.61       12.30      1.13 o 
   2   2   7       23.41       35.59      1.31 o 
   3   2   7      173.89      179.90      6.78 o 
   4   2   7        3.81        4.25      1.65 o 
   5   2   7       12.41       22.01      3.79 o 
   6   2   7        5.10        6.58      1.93 o 
   7   2   7       19.99       13.22      3.07 o 
   8   2   7       75.20       68.09      3.95 o 
   9   2   7       16.14       13.83      4.53 o 
  10   2   7       11.93        7.31      2.70 o 
  11   2   7        0.25       -2.89      2.82 o 
 -13   3   7        0.74        1.06      1.41 o 
 -12   3   7        4.43        4.74      1.39 o 
 -11   3   7       62.96       63.75      2.23 o 
 -10   3   7        6.60        6.87      1.67 o 
  -9   3   7      101.00      120.69      2.24 o 
  -8   3   7      112.97      125.66      2.17 o 
  -7   3   7        8.27        5.95      0.77 o 
  -6   3   7       54.82       73.20      1.41 o 
  -5   3   7      354.82      380.91     10.97 o 
  -4   3   7      901.37      994.97     10.92 o 
  -3   3   7      242.14      231.89      5.40 o 
  -2   3   7      418.48      463.97      3.52 o 
  -1   3   7      380.63      422.80      8.40 o 
   0   3   7      205.07      204.66      2.90 o 
   1   3   7       70.87       87.81      2.13 o 
   2   3   7       58.19       54.67      1.93 o 
   3   3   7      125.45      122.29      5.72 o 
   4   3   7        3.00        6.96      2.31 o 
   5   3   7       78.94       87.00      2.87 o 
   6   3   7        0.00        0.51      1.18 o 
   7   3   7       56.53       55.47      3.04 o 
   8   3   7        1.41       -1.52      1.85 o 
   9   3   7       15.10       16.13      4.21 o 
  10   3   7        1.13        3.12      1.57 o 
  11   3   7        0.42        0.57      2.28 o 
 -13   4   7        1.05        2.37      2.07 o 
 -12   4   7        4.00        3.76      2.19 o 
 -11   4   7       22.25       19.55      4.93 o 
 -10   4   7       10.77       11.47      1.20 o 
  -9   4   7        0.52        0.55      0.44 o 
  -8   4   7       45.05       41.27      0.92 o 
  -7   4   7      189.94      191.42      3.69 o 
  -6   4   7        4.81        5.34      0.33 o 
  -5   4   7       97.03       82.62      2.63 o 
  -4   4   7       37.77       40.93      1.91 o 
  -3   4   7       59.43       59.41      1.11 o 
  -2   4   7      183.63      206.99      3.68 o 
  -1   4   7        3.66        2.82      0.70 o 
   0   4   7      143.27      158.00      2.59 o 
   1   4   7        2.07        4.25      1.07 o 
   2   4   7      124.31      127.18      3.75 o 
   3   4   7       77.09       82.42      5.44 o 
   4   4   7      155.98      179.20      4.20 o 
   5   4   7       97.33       89.96      3.03 o 
   6   4   7       16.06       12.27      3.17 o 
   7   4   7        1.22        2.41      1.18 o 
   8   4   7       22.66       21.00      4.77 o 
   9   4   7        0.00        4.01      1.90 o 
  10   4   7        0.79        0.75      2.49 o 
 -12   5   7        5.90        2.78      1.37 o 
 -11   5   7        0.41        2.56      1.11 o 
 -10   5   7        0.62        1.73      1.14 o 
  -9   5   7       23.79       27.95      2.46 o 
  -8   5   7       22.39       17.16      3.26 o 
  -7   5   7       83.11       89.76      2.01 o 
  -6   5   7       29.83       28.63      0.74 o 
  -5   5   7       33.27       34.87      1.08 o 
  -4   5   7      172.27      188.09      3.29 o 
  -3   5   7        2.01        4.80      1.02 o 
  -2   5   7      107.03      123.08      2.54 o 
  -1   5   7       25.79       24.49      1.56 o 
   0   5   7      167.26      182.24      2.86 o 
   1   5   7        0.86        2.64      2.07 o 
   2   5   7       93.66      100.08      2.27 o 
   3   5   7      226.38      235.50      7.28 o 
   4   5   7      394.39      420.47     13.50 o 
   5   5   7      108.37      106.08      3.46 o 
   6   5   7        3.85        2.59      1.18 o 
   7   5   7        6.04        4.71      1.33 o 
   8   5   7        0.27        1.31      1.30 o 
   9   5   7        0.27        0.87      1.40 o 
  10   5   7        0.27        1.54      1.35 o 
 -11   6   7        4.78        5.17      2.13 o 
 -10   6   7       17.07       17.41      3.82 o 
  -9   6   7        0.73       -0.13      1.25 o 
  -8   6   7        5.44        5.14      1.16 o 
  -7   6   7      104.36      120.92      3.52 o 
  -6   6   7      110.49      114.64      3.40 o 
  -5   6   7       72.03       82.35      2.65 o 
  -4   6   7      129.71      136.11      3.50 o 
  -3   6   7        0.08        0.63      0.55 o 
  -2   6   7       65.36       58.89      1.37 o 
  -1   6   7       26.61       21.96      1.61 o 
   0   6   7       18.26       22.12      2.01 o 
   1   6   7        9.46       14.26      2.61 o 
   2   6   7        1.40        1.86      0.86 o 
   3   6   7       44.22       47.59      2.29 o 
   4   6   7       17.70       17.59      3.75 o 
   5   6   7       48.28       48.80      2.58 o 
   6   6   7       23.08       19.91      4.26 o 
   7   6   7        7.35        5.39      1.87 o 
   8   6   7        7.34        7.90      2.04 o 
   9   6   7        3.47        3.31      1.86 o 
 -10   7   7        4.60        3.87      1.93 o 
  -9   7   7        0.00        1.07      1.24 o 
  -8   7   7        5.90        7.12      1.73 o 
  -7   7   7        5.54        7.71      1.89 o 
  -6   7   7        0.54        1.59      0.91 o 
  -5   7   7        9.04       11.67      2.64 o 
  -4   7   7       18.67       14.72      1.23 o 
  -3   7   7        0.14        2.07      0.91 o 
  -2   7   7        0.52       -0.05      1.06 o 
  -1   7   7        4.73        4.67      1.27 o 
   0   7   7       93.67      101.48      3.14 o 
   1   7   7        6.13        7.03      1.77 o 
   2   7   7        1.11        0.67      0.69 o 
   3   7   7        5.37        3.41      1.19 o 
   4   7   7        0.29        0.93      0.97 o 
   5   7   7       46.61       45.10      3.43 o 
   6   7   7        2.17        3.67      1.51 o 
   7   7   7        0.03        1.58      1.02 o 
  -8   8   7        2.19        3.45      1.85 o 
  -7   8   7        0.13        0.39      0.98 o 
  -6   8   7        6.80        5.31      1.62 o 
  -5   8   7        2.60        2.25      1.07 o 
  -4   8   7       29.81       32.74      4.00 o 
  -3   8   7       10.28        9.81      2.82 o 
  -2   8   7       18.31       13.39      2.92 o 
  -1   8   7       36.52       46.84      4.00 o 
   0   8   7       36.14       44.43      4.42 o 
   1   8   7       25.29       29.25      2.47 o 
   2   8   7        1.86        1.85      1.19 o 
   3   8   7        2.46        2.50      1.13 o 
   4   8   7        0.06        0.50      1.30 o 
   5   8   7       11.29        8.67      2.70 o 
   6   8   7        0.95        1.84      0.92 o 
  -5   9   7        6.24        5.85      2.40 o 
  -4   9   7        0.24        1.63      1.13 o 
  -3   9   7       11.27       10.26      2.89 o 
  -2   9   7        0.20       -1.30      1.79 o 
  -1   9   7       16.49       14.47      4.21 o 
   0   9   7        0.66        0.28      1.09 o 
   1   9   7        1.52        0.79      0.92 o 
   2   9   7        1.73        2.80      1.07 o 
   3   9   7        0.00        1.87      0.86 o 
 -14   0   8       62.44       69.66      3.66 o 
 -12   0   8        1.71        5.27      2.27 o 
 -10   0   8       38.20       38.67      3.73 o 
  -8   0   8        0.05        5.58      1.32 o 
  -6   0   8      220.51      185.97      4.01 o 
  -4   0   8        2.96        0.98      0.84 o 
  -2   0   8       13.69       21.71      0.70 o 
   0   0   8     1805.84     1833.58     18.58 o 
   2   0   8     3427.61     3931.24     18.65 o 
   4   0   8      456.67      528.06     12.27 o 
   6   0   8        2.36        8.89      4.26 o 
   8   0   8        1.09        2.08      1.42 o 
  10   0   8        0.97       -1.95      3.83 o 
 -14   1   8        1.93        1.84      1.60 o 
 -13   1   8       38.41       50.92      4.32 o 
 -12   1   8       22.01       18.55      4.82 o 
 -11   1   8       20.89       17.08      3.38 o 
 -10   1   8       13.11       13.38      2.12 o 
  -9   1   8        4.28        3.83      0.88 o 
  -8   1   8       22.86       24.36      1.01 o 
  -7   1   8       11.07       13.30      0.71 o 
  -6   1   8       56.51       76.00      0.86 o 
  -5   1   8        2.87        2.26      0.38 o 
  -4   1   8      433.66      422.55      5.50 o 
  -3   1   8     1280.25     1236.46     11.51 o 
  -2   1   8     1017.73     1020.95      7.32 o 
  -1   1   8       11.79       13.68      1.77 o 
   0   1   8        0.01       -0.39      0.66 o 
   1   1   8      197.42      255.77      5.91 o 
   2   1   8      904.71      980.91     24.49 o 
   3   1   8      134.64      151.73      3.20 o 
   4   1   8        4.57        1.71      1.48 o 
   5   1   8      101.71      100.59      3.68 o 
   6   1   8       17.40       13.52      2.65 o 
   7   1   8       53.06       53.84      4.75 o 
   8   1   8        4.08        2.47      1.83 o 
   9   1   8        0.34       -0.99      2.74 o 
  10   1   8       15.37       12.16      5.04 o 
  11   1   8        4.15        5.02      2.68 o 
 -14   2   8        1.67        2.05      1.83 o 
 -13   2   8        0.31        1.52      0.68 o 
 -12   2   8        0.85        0.15      0.92 o 
 -11   2   8        0.03       -0.29      0.86 o 
 -10   2   8      100.00      102.90      3.11 o 
  -9   2   8       77.87       74.96      2.47 o 
  -8   2   8        0.08        0.18      0.25 o 
  -7   2   8        0.07        1.77      0.42 o 
  -6   2   8        4.41        6.21      0.61 o 
  -5   2   8       97.66       80.44      1.63 o 
  -4   2   8       41.60       40.36      0.83 o 
  -3   2   8      126.89      153.18      2.24 o 
  -2   2   8       11.44       12.34      0.55 o 
  -1   2   8      258.41      258.86      2.96 o 
   0   2   8       85.31       67.98      1.75 o 
   1   2   8        3.14        4.19      1.81 o 
   2   2   8        0.00        0.84      0.74 o 
   3   2   8        2.38        1.69      1.91 o 
   4   2   8      192.12      235.12      5.44 o 
   5   2   8       11.11       16.93      3.32 o 
   6   2   8      385.69      438.25     11.76 o 
   7   2   8      256.95      281.40     11.57 o 
   8   2   8       62.31       69.68      3.80 o 
   9   2   8       10.08        3.30      2.41 o 
  10   2   8        0.02        0.50      2.38 o 
  11   2   8        1.59        2.98      2.40 o 
 -13   3   8        2.71        2.79      1.95 o 
 -12   3   8        2.00        3.87      1.71 o 
 -11   3   8        9.17        7.40      1.81 o 
 -10   3   8       21.12       21.28      2.07 o 
  -9   3   8      154.78      153.24      2.51 o 
  -8   3   8        1.93        2.55      0.50 o 
  -7   3   8       36.30       33.38      0.68 o 
  -6   3   8        7.20        7.57      1.14 o 
  -5   3   8       10.70        8.89      0.95 o 
  -4   3   8       31.45       23.07      2.02 o 
  -3   3   8       55.72       61.61      3.11 o 
  -2   3   8     1270.10     1278.54     17.60 o 
  -1   3   8       28.05       33.88      0.92 o 
   0   3   8       38.68       39.83      1.17 o 
   1   3   8      272.41      243.67      4.14 o 
   2   3   8       95.43      101.73      2.84 o 
   3   3   8       52.24       54.91      2.60 o 
   4   3   8       35.64       37.40      2.50 o 
   5   3   8       39.42       30.06      5.96 o 
   6   3   8       76.29       73.25      5.53 o 
   7   3   8        5.14        6.08      2.13 o 
   8   3   8        0.13        0.90      1.45 o 
   9   3   8       14.09       11.40      3.63 o 
  10   3   8        0.39        1.86      1.37 o 
 -13   4   8        3.10        2.72      1.97 o 
 -12   4   8        0.66        2.42      1.61 o 
 -11   4   8        0.07        0.59      0.93 o 
 -10   4   8       30.76       31.26      2.41 o 
  -9   4   8       29.54       32.08      2.94 o 
  -8   4   8       53.84       61.92      1.46 o 
  -7   4   8       40.27       39.87      1.41 o 
  -6   4   8        0.03        0.47      0.83 o 
  -5   4   8        1.28        0.31      0.28 o 
  -4   4   8        0.80        2.52      1.38 o 
  -3   4   8       85.25       96.28      1.52 o 
  -2   4   8      140.67      150.81      2.68 o 
  -1   4   8       37.48       33.49      0.68 o 
   0   4   8       12.07       10.48      1.67 o 
   1   4   8       99.77       94.78      2.78 o 
   2   4   8       82.11       77.42      2.48 o 
   3   4   8      317.15      368.34     10.31 o 
   4   4   8        6.52        3.66      1.59 o 
   5   4   8      103.52      102.70      4.45 o 
   6   4   8       51.34       46.30      4.83 o 
   7   4   8        0.75        0.91      1.95 o 
   8   4   8        4.12        0.50      1.93 o 
   9   4   8       29.59       32.40      5.72 o 
  10   4   8        2.04        1.62      1.68 o 
 -12   5   8        0.00        0.68      1.15 o 
 -11   5   8        0.51        2.57      0.93 o 
 -10   5   8        5.06        3.74      1.42 o 
  -9   5   8        3.90        2.99      1.08 o 
  -8   5   8        6.50        6.06      1.55 o 
  -7   5   8      307.10      337.40      5.22 o 
  -6   5   8       59.12       50.72      1.41 o 
  -5   5   8       66.57       69.47      3.21 o 
  -4   5   8       25.84       23.11      1.20 o 
  -3   5   8        0.72        1.87      0.50 o 
  -2   5   8        0.35       -0.02      0.49 o 
  -1   5   8        0.72        0.33      0.39 o 
   0   5   8       24.05       21.61      1.09 o 
   1   5   8       22.65       21.56      1.86 o 
   2   5   8       96.47      105.56      2.53 o 
   3   5   8       30.40       36.37      5.01 o 
   4   5   8        0.04        2.07      2.15 o 
   5   5   8      100.18       91.47      3.65 o 
   6   5   8        9.59        9.52      2.09 o 
   7   5   8       18.28       13.40      3.40 o 
   8   5   8        3.57        3.51      1.85 o 
   9   5   8        0.15        0.64      1.55 o 
 -11   6   8        6.13        3.20      1.66 o 
 -10   6   8        6.15        4.22      2.39 o 
  -9   6   8       35.85       39.67      3.03 o 
  -8   6   8        1.09        1.70      0.91 o 
  -7   6   8        0.92        1.18      1.11 o 
  -6   6   8      378.02      431.33      7.92 o 
  -5   6   8       16.47       14.66      1.26 o 
  -4   6   8       15.11       17.85      0.76 o 
  -3   6   8       23.18       15.93      1.98 o 
  -2   6   8       33.18       32.33      1.69 o 
  -1   6   8        8.29        6.12      2.05 o 
   0   6   8        0.98        1.07      0.60 o 
   1   6   8       16.23       16.79      2.60 o 
   2   6   8      146.97      147.79      4.37 o 
   3   6   8       53.53       53.79      2.22 o 
   4   6   8       17.82       19.30      3.59 o 
   5   6   8       24.84       28.58      5.61 o 
   6   6   8        1.53        1.22      1.15 o 
   7   6   8        0.31        1.19      1.42 o 
   8   6   8        0.25        1.28      1.69 o 
 -10   7   8       10.29        7.43      3.17 o 
  -9   7   8        5.51        3.47      1.56 o 
  -8   7   8        5.89        6.09      1.59 o 
  -7   7   8        4.84        4.03      1.26 o 
  -6   7   8        1.42        0.58      0.95 o 
  -5   7   8        0.91        1.85      1.05 o 
  -4   7   8        0.24       -0.24      1.16 o 
  -3   7   8      140.32      177.76      3.71 o 
  -2   7   8        1.38        2.59      1.00 o 
  -1   7   8       28.61       33.14      2.70 o 
   0   7   8        2.42        1.30      1.27 o 
   1   7   8       30.64       26.71      2.60 o 
   2   7   8        0.01        2.49      1.37 o 
   3   7   8        0.30        0.46      1.50 o 
   4   7   8        0.00        0.40      0.94 o 
   5   7   8       11.86       12.56      3.03 o 
   6   7   8       11.48        5.89      1.56 o 
   7   7   8        1.32        1.44      1.19 o 
  -8   8   8        0.03        0.82      1.45 o 
  -7   8   8        3.39        2.69      1.47 o 
  -6   8   8        1.26        1.02      1.22 o 
  -5   8   8       14.10       13.89      3.95 o 
  -4   8   8       12.38       15.63      4.53 o 
  -3   8   8        9.02        7.91      2.90 o 
  -2   8   8       94.69       99.46     11.64 o 
  -1   8   8        2.14        1.32      0.98 o 
   0   8   8        0.01        1.86      1.77 o 
   1   8   8        8.06        8.30      1.87 o 
   2   8   8        9.68        9.08      2.28 o 
   3   8   8       10.65       11.21      2.79 o 
   4   8   8        0.00        0.65      1.01 o 
   5   8   8        7.93        6.03      2.61 o 
  -5   9   8        0.21        0.41      1.15 o 
  -4   9   8        8.54        6.20      2.79 o 
  -3   9   8        0.24        2.52      1.29 o 
  -2   9   8        4.51        5.14      2.06 o 
  -1   9   8       17.61       14.79      3.73 o 
   0   9   8        1.38        1.54      1.16 o 
   1   9   8        2.62        1.64      1.29 o 
   2   9   8        1.60        1.57      1.35 o 
 -13   0   9       82.20       95.79      5.23 o 
 -11   0   9       46.40       45.62      8.10 o 
  -9   0   9       10.45       11.41      1.57 o 
  -7   0   9        2.16        0.62      0.37 o 
  -5   0   9     1810.61     1850.55     19.09 o 
  -3   0   9     1014.45      916.81     15.67 o 
  -1   0   9      178.80      164.07      2.86 o 
   1   0   9      572.20      579.77      7.99 o 
   3   0   9       94.90      118.90      5.65 o 
   5   0   9        0.47       -0.20      3.34 o 
   7   0   9       99.65      110.54      6.99 o 
   9   0   9        1.84        0.32      2.52 o 
  11   0   9       26.56       37.59     15.88 o 
 -14   1   9       12.35       10.79      3.91 o 
 -13   1   9        0.57        2.00      1.31 o 
 -12   1   9       10.52        8.69      2.09 o 
 -11   1   9        6.16        7.25      2.06 o 
 -10   1   9       53.30       60.94      1.99 o 
  -9   1   9       98.37      116.36      4.43 o 
  -8   1   9       62.10       58.09      1.18 o 
  -7   1   9       81.42       80.21      1.38 o 
  -6   1   9       16.02       14.10      0.71 o 
  -5   1   9      625.57      608.38      7.24 o 
  -4   1   9      875.55      864.32     10.00 o 
  -3   1   9     1476.71     1470.46      7.32 o 
  -2   1   9        0.93        0.58      0.51 o 
  -1   1   9      894.82      933.53      7.21 o 
   0   1   9      189.09      205.47      2.70 o 
   1   1   9      956.56     1000.56     41.44 o 
   2   1   9      131.30      145.04      3.11 o 
   3   1   9       41.39       33.64      2.85 o 
   4   1   9        1.95        2.18      1.20 o 
   5   1   9       45.05       53.98      3.44 o 
   6   1   9       14.75       17.18      3.23 o 
   7   1   9        7.49        7.18      2.61 o 
   8   1   9       11.94       10.41      2.95 o 
   9   1   9       29.54       31.35      7.80 o 
  10   1   9        1.54        3.06      2.39 o 
  11   1   9        0.43        3.18     10.93 o 
 -14   2   9        0.13        2.64      1.79 o 
 -13   2   9        0.22        0.88      1.50 o 
 -12   2   9       20.49       23.43      2.87 o 
 -11   2   9        0.58        0.59      0.85 o 
 -10   2   9        4.42        3.80      1.11 o 
  -9   2   9      112.12      105.76      2.96 o 
  -8   2   9       20.06       18.30      0.76 o 
  -7   2   9       31.36       39.11      1.19 o 
  -6   2   9       22.79       23.42      0.64 o 
  -5   2   9      317.02      278.90      4.24 o 
  -4   2   9     1309.45     1256.83     20.58 o 
  -3   2   9     1711.55     1672.47     17.19 o 
  -2   2   9      756.69      825.16      7.68 o 
  -1   2   9        0.12       -0.14      0.73 o 
   0   2   9      206.68      222.77      5.18 o 
   1   2   9      101.70      102.89      2.31 o 
   2   2   9      125.71       92.71      2.62 o 
   3   2   9      374.88      348.32      8.43 o 
   4   2   9       24.47       27.75      5.75 o 
   5   2   9        0.09        0.59      1.31 o 
   6   2   9       54.54       62.17      8.26 o 
   7   2   9       40.51       41.96      3.97 o 
   8   2   9       32.08       34.76      5.03 o 
   9   2   9        1.22        1.16      2.21 o 
  10   2   9        0.36        2.81      1.99 o 
 -13   3   9        0.29        1.46      1.09 o 
 -12   3   9        3.63        4.48      1.82 o 
 -11   3   9       16.35       18.85      3.61 o 
 -10   3   9        0.00       -0.24      0.78 o 
  -9   3   9        3.10        3.66      0.86 o 
  -8   3   9       35.35       36.37      0.71 o 
  -7   3   9       13.16       12.98      1.99 o 
  -6   3   9       34.48       32.96      1.42 o 
  -5   3   9        2.12        1.11      0.52 o 
  -4   3   9       68.42       92.53      2.55 o 
  -3   3   9      216.65      208.98      4.23 o 
  -2   3   9      363.98      387.44      5.04 o 
  -1   3   9      104.88      113.12      1.55 o 
   0   3   9      165.90      192.57      3.27 o 
   1   3   9        6.84        5.80      1.94 o 
   2   3   9        6.29       11.27      2.52 o 
   3   3   9        0.05        1.16      0.93 o 
   4   3   9        6.12        2.41      1.21 o 
   5   3   9       43.51       34.64      7.41 o 
   6   3   9        4.87        9.25      2.86 o 
   7   3   9        8.14        3.73      1.75 o 
   8   3   9       25.80       26.63      6.15 o 
   9   3   9        9.10        5.74      3.00 o 
  10   3   9        3.96        3.14      1.68 o 
 -13   4   9       13.06       12.61      3.93 o 
 -12   4   9        0.45        1.78      0.96 o 
 -11   4   9        0.82        2.20      1.07 o 
 -10   4   9       10.96       11.87      2.48 o 
  -9   4   9       10.10        9.60      1.72 o 
  -8   4   9        2.22        0.57      0.81 o 
  -7   4   9       22.18       26.56      1.48 o 
  -6   4   9        0.75        0.97      0.54 o 
  -5   4   9       78.47       78.94      2.36 o 
  -4   4   9       62.59       71.08      2.35 o 
  -3   4   9      141.63      141.44      2.38 o 
  -2   4   9      146.97      156.01      2.75 o 
  -1   4   9       83.71       83.89      1.87 o 
   0   4   9       25.94       29.54      1.10 o 
   1   4   9      530.94      550.17     12.21 o 
   2   4   9      137.24      132.17      3.19 o 
   3   4   9        2.84        2.33      2.23 o 
   4   4   9       43.03       43.84      3.87 o 
   5   4   9       92.96       98.55      4.34 o 
   6   4   9        3.25        4.54      1.64 o 
   7   4   9        1.39        0.63      1.17 o 
   8   4   9        0.15        1.32      1.48 o 
   9   4   9        5.07        3.69      1.55 o 
 -12   5   9        3.22        1.83      2.31 o 
 -11   5   9        5.19        4.50      1.69 o 
 -10   5   9        0.04        0.49      1.19 o 
  -9   5   9        2.33        2.12      0.91 o 
  -8   5   9       34.02       37.49      2.67 o 
  -7   5   9        1.05        1.77      1.18 o 
  -6   5   9      150.66      202.85      9.27 o 
  -5   5   9       19.99       21.04      4.33 o 
  -4   5   9        2.58        3.48      2.31 o 
  -3   5   9        0.09        0.11      0.40 o 
  -2   5   9        7.28        9.44      1.62 o 
  -1   5   9       64.76       83.86      1.92 o 
   0   5   9      133.55      144.93      2.48 o 
   1   5   9       17.00       11.32      2.36 o 
   2   5   9       36.68       35.52      7.86 o 
   3   5   9      144.05      148.30      4.63 o 
   4   5   9      167.66      180.94     11.79 o 
   5   5   9        0.15        0.34      1.90 o 
   6   5   9        6.84        4.83      1.72 o 
   7   5   9        0.99        1.29      1.09 o 
   8   5   9        5.89        5.24      2.63 o 
   9   5   9        1.71        0.79      1.41 o 
 -11   6   9        0.46        1.45      1.24 o 
 -10   6   9        3.22        4.99      2.00 o 
  -9   6   9       13.96       12.60      4.17 o 
  -8   6   9        0.54        1.10      1.15 o 
  -7   6   9        0.08       -0.51      1.20 o 
  -6   6   9       11.52        9.57      1.92 o 
  -5   6   9       66.40       71.33      3.24 o 
  -4   6   9       18.84       25.64      1.67 o 
  -3   6   9        2.81        2.22      1.24 o 
  -2   6   9        4.55        5.13      1.16 o 
  -1   6   9       56.30       70.13      2.32 o 
   0   6   9       71.38       77.35      1.62 o 
   1   6   9       61.82       63.47      2.30 o 
   2   6   9       55.23       54.16      3.68 o 
   3   6   9       80.76       91.60      3.39 o 
   4   6   9        4.11        3.64      1.00 o 
   5   6   9        0.57        0.05      1.24 o 
   6   6   9        0.90        2.06      1.46 o 
   7   6   9        1.11        2.12      1.41 o 
   8   6   9        4.34        4.20      1.68 o 
  -9   7   9        0.27       -0.21      1.94 o 
  -8   7   9        0.38        1.00      0.83 o 
  -7   7   9        0.30        0.08      1.04 o 
  -6   7   9       15.36       17.45      3.83 o 
  -5   7   9        1.01        2.56      1.17 o 
  -4   7   9        0.61        1.55      1.20 o 
  -3   7   9       32.49       31.11      2.74 o 
  -2   7   9       17.96       12.38      4.22 o 
  -1   7   9        5.38        7.70      2.13 o 
   0   7   9      132.62      137.22      3.61 o 
   1   7   9        9.95        8.17      2.21 o 
   2   7   9       17.98       17.75      5.17 o 
   3   7   9       37.09       51.85      7.09 o 
   4   7   9        2.37        1.87      1.61 o 
   5   7   9        0.02       -0.59      1.32 o 
   6   7   9        9.08        6.45      2.50 o 
  -8   8   9        0.03        1.39      1.56 o 
  -7   8   9        1.08        1.69      1.06 o 
  -6   8   9        2.29        2.36      1.26 o 
  -5   8   9        3.22        2.54      1.60 o 
  -4   8   9        8.43        8.08      2.40 o 
  -3   8   9       34.85       38.67      9.15 o 
  -2   8   9       19.22       28.79      7.14 o 
  -1   8   9       60.51       80.57      3.85 o 
   0   8   9        0.23        0.35      0.98 o 
   1   8   9        2.52        3.03      1.30 o 
   2   8   9       25.22       21.42      5.30 o 
   3   8   9        4.14        4.19      1.65 o 
   4   8   9        0.00        1.38      1.41 o 
  -4   9   9        1.88        2.77      1.51 o 
  -3   9   9       13.15       10.34      2.73 o 
  -2   9   9        0.06        1.57      2.04 o 
  -1   9   9        0.96        2.08      1.90 o 
   0   9   9        1.37        0.79      1.32 o 
   1   9   9        9.56        6.26      3.33 o 
 -14   0  10        2.13        0.65      2.65 o 
 -12   0  10       16.33       14.02      4.17 o 
 -10   0  10        4.34        3.04      1.77 o 
  -8   0  10      134.75      130.08      2.97 o 
  -6   0  10       39.21       39.83      1.29 o 
  -4   0  10       10.01       15.10      0.88 o 
  -2   0  10     2319.97     2776.71     57.24 o 
   0   0  10      658.26      692.58      8.98 o 
   2   0  10      407.62      389.47     12.36 o 
   4   0  10      182.75      174.00      4.46 o 
   6   0  10        7.56        4.74      3.51 o 
   8   0  10      153.22      192.13     11.27 o 
  10   0  10       25.33       17.24      7.96 o 
 -14   1  10       19.11       15.10      4.81 o 
 -13   1  10       13.31       10.75      3.26 o 
 -12   1  10       11.15       13.65      3.30 o 
 -11   1  10        9.97       11.49      2.21 o 
 -10   1  10        0.28        0.79      0.65 o 
  -9   1  10       19.77       16.56      1.20 o 
  -8   1  10        2.05        1.44      0.33 o 
  -7   1  10        1.02        1.39      0.38 o 
  -6   1  10       46.21       36.65      0.72 o 
  -5   1  10      108.21       91.28      0.86 o 
  -4   1  10      225.33      233.67      2.24 o 
  -3   1  10       68.71       51.31      1.05 o 
  -2   1  10        0.11        0.43      0.46 o 
  -1   1  10       30.72       29.22      1.62 o 
   0   1  10       20.90       15.93      1.20 o 
   1   1  10      109.74      110.16      3.71 o 
   2   1  10       62.32       72.03      3.03 o 
   3   1  10        0.57        2.59      2.50 o 
   4   1  10       10.50       15.69      3.87 o 
   5   1  10        6.00        3.90      1.70 o 
   6   1  10       29.50       30.26      3.38 o 
   7   1  10       56.87       52.01      3.19 o 
   8   1  10       33.95       32.33      7.17 o 
   9   1  10        0.01        0.97      2.51 o 
  10   1  10       10.16        9.62      4.45 o 
 -13   2  10        0.86        0.17      1.60 o 
 -12   2  10        0.26        1.30      1.08 o 
 -11   2  10        1.98        1.39      0.75 o 
 -10   2  10        0.70        0.44      0.75 o 
  -9   2  10       45.92       45.39      1.86 o 
  -8   2  10        2.86        3.43      0.67 o 
  -7   2  10        4.51        6.42      0.54 o 
  -6   2  10      154.96      164.12      3.74 o 
  -5   2  10      277.23      256.21      3.88 o 
  -4   2  10        1.71        1.60      0.36 o 
  -3   2  10      971.66     1027.90     27.77 o 
  -2   2  10      149.85      167.45      3.99 o 
  -1   2  10       17.47       24.70      1.35 o 
   0   2  10        0.01       -0.22      0.72 o 
   1   2  10      152.44      129.40      4.20 o 
   2   2  10       19.42       17.12      2.42 o 
   3   2  10       27.69       25.93      2.60 o 
   4   2  10      184.75      192.88      4.04 o 
   5   2  10       62.18       68.60      4.07 o 
   6   2  10      160.91      167.52      5.67 o 
   7   2  10       48.50       49.08      4.58 o 
   8   2  10        0.08        1.17      2.26 o 
   9   2  10        5.32        3.54      2.16 o 
  10   2  10        8.02        5.77      2.85 o 
 -13   3  10       11.72       10.40      3.89 o 
 -12   3  10       23.27       25.56      5.36 o 
 -11   3  10        6.80        3.22      1.24 o 
 -10   3  10        0.24        1.61      0.87 o 
  -9   3  10        3.29        3.56      0.73 o 
  -8   3  10        4.30        3.19      0.80 o 
  -7   3  10        1.36        0.69      0.71 o 
  -6   3  10       19.19       21.88      2.91 o 
  -5   3  10       27.40       27.23      5.21 o 
  -4   3  10      261.39      259.25      6.27 o 
  -3   3  10      100.04      124.95      2.33 o 
  -2   3  10        4.29        5.84      1.23 o 
  -1   3  10        1.11        0.75      0.45 o 
   0   3  10       87.74       80.66      1.69 o 
   1   3  10        8.50       10.71      2.98 o 
   2   3  10        7.48        6.52      2.17 o 
   3   3  10        0.15        0.24      1.36 o 
   4   3  10      144.71      175.98      4.37 o 
   5   3  10       71.11       94.45      3.86 o 
   6   3  10       23.70       18.34      4.77 o 
   7   3  10        0.16        0.89      1.70 o 
   8   3  10       17.03       19.65      5.77 o 
   9   3  10        1.99        3.32      1.55 o 
 -13   4  10        1.23        2.12      1.37 o 
 -12   4  10       11.45       11.14      2.96 o 
 -11   4  10        7.98        4.55      1.51 o 
 -10   4  10       17.34       14.54      3.86 o 
  -9   4  10       46.40       50.97      2.48 o 
  -8   4  10       16.61       11.44      2.19 o 
  -7   4  10       23.16       21.94      2.04 o 
  -6   4  10       15.65       17.02      1.61 o 
  -5   4  10       61.71       78.06      3.16 o 
  -4   4  10       11.07        5.28      3.71 o 
  -3   4  10        0.54        0.31      0.25 o 
  -2   4  10        1.97        1.59      0.53 o 
  -1   4  10       17.25       18.76      0.93 o 
   0   4  10      143.88      146.29      2.25 o 
   1   4  10       12.46       12.03      3.00 o 
   2   4  10       47.52       48.71      3.31 o 
   3   4  10       65.02       47.88      3.13 o 
   4   4  10       88.85       83.11      4.10 o 
   5   4  10        1.29        0.08      1.85 o 
   6   4  10        0.03        0.38      1.77 o 
   7   4  10       23.13       16.24      4.69 o 
   8   4  10        8.03        6.37      2.07 o 
   9   4  10        0.03        0.48      1.34 o 
 -12   5  10        0.06        3.35      2.03 o 
 -11   5  10        3.70        2.76      1.49 o 
 -10   5  10        5.17        5.84      2.14 o 
  -9   5  10        9.36        5.69      2.03 o 
  -8   5  10       66.36       75.49      2.93 o 
  -7   5  10      127.71      130.32      6.86 o 
  -6   5  10       28.56       30.53      6.45 o 
  -5   5  10        2.97        3.89      1.81 o 
  -4   5  10       28.53       27.43      4.97 o 
  -3   5  10        0.33        1.77      0.47 o 
  -2   5  10       10.88       10.58      1.00 o 
  -1   5  10      111.91      107.71      3.72 o 
   0   5  10        3.29        2.64      0.90 o 
   1   5  10       33.49       31.05      2.97 o 
   2   5  10        0.00        1.19      1.65 o 
   3   5  10        5.53        2.51      1.60 o 
   4   5  10        1.07       -0.25      1.67 o 
   5   5  10        0.02        0.99      1.63 o 
   6   5  10       17.05       20.05      5.22 o 
   7   5  10        3.37        2.92      2.15 o 
   8   5  10        0.47        2.11      0.99 o 
 -11   6  10       26.54       21.34      6.89 o 
 -10   6  10        0.14        1.91      1.73 o 
  -9   6  10        8.29        5.24      2.52 o 
  -8   6  10       21.66       20.81      4.28 o 
  -7   6  10       21.59       20.16      4.43 o 
  -6   6  10        3.27        2.87      1.16 o 
  -5   6  10       71.15       83.65      5.03 o 
  -4   6  10        0.97        0.48      1.83 o 
  -3   6  10        0.26        0.50      0.68 o 
  -2   6  10        0.21        1.11      0.90 o 
  -1   6  10        3.53        5.23      1.69 o 
   0   6  10        0.00        1.27      1.22 o 
   1   6  10       76.54       75.92      2.59 o 
   2   6  10       17.37       16.32      2.26 o 
   3   6  10       55.28       60.70      5.12 o 
   4   6  10       11.16       11.00      2.33 o 
   5   6  10       14.43       16.98      3.32 o 
   6   6  10        1.93        1.12      1.13 o 
   7   6  10        4.80        4.26      2.24 o 
  -9   7  10        1.10        1.30      1.16 o 
  -8   7  10        0.01        1.27      1.14 o 
  -7   7  10        8.36        6.20      2.11 o 
  -6   7  10        6.87        4.85      1.27 o 
  -5   7  10        7.77        5.86      1.71 o 
  -4   7  10       15.90       13.93      2.88 o 
  -3   7  10        0.08        1.85      1.80 o 
  -2   7  10        0.29        1.98      0.98 o 
  -1   7  10        3.28        3.21      1.43 o 
   0   7  10        1.03        1.19      0.96 o 
   1   7  10        1.36        1.20      0.89 o 
   2   7  10        2.16        3.11      1.57 o 
   3   7  10        0.03       -0.21      1.55 o 
   4   7  10        3.73        1.98      1.65 o 
   5   7  10        2.40        1.64      1.31 o 
   6   7  10        2.39        2.44      1.32 o 
  -7   8  10        1.12        2.32      1.27 o 
  -6   8  10        7.57        7.57      2.31 o 
  -5   8  10       17.37       15.22      4.68 o 
  -4   8  10        0.72        1.07      1.16 o 
  -3   8  10        5.66        9.24      2.65 o 
  -2   8  10       45.42       47.30      7.38 o 
  -1   8  10        5.49        4.63      2.79 o 
   0   8  10        7.73        6.48      2.50 o 
   1   8  10        3.09        3.81      2.01 o 
   2   8  10        0.05        1.22      0.80 o 
   3   8  10        2.35        0.96      1.31 o 
   4   8  10        2.56        1.24      1.41 o 
  -3   9  10        1.65        2.10      1.88 o 
  -2   9  10        5.61        2.84      2.54 o 
  -1   9  10        1.74        1.25      1.97 o 
 -13   0  11        0.55        0.87      1.55 o 
 -11   0  11       20.44       18.92      6.26 o 
  -9   0  11        4.43        7.42      1.64 o 
  -7   0  11      172.09      168.70      2.46 o 
  -5   0  11      188.98      176.29      3.98 o 
  -3   0  11       49.80       53.02      1.48 o 
  -1   0  11      379.76      389.35      8.98 o 
   1   0  11     1121.77     1260.22     44.90 o 
   3   0  11      176.47      156.97      5.19 o 
   5   0  11       43.44       59.52      5.90 o 
   7   0  11       45.23       39.44     12.93 o 
   9   0  11       17.41       18.81     11.76 o 
 -14   1  11        4.74        5.12      2.26 o 
 -13   1  11        1.76        2.65      1.25 o 
 -12   1  11       10.07        5.82      1.97 o 
 -11   1  11        1.91        1.27      1.06 o 
 -10   1  11        3.44        3.33      0.94 o 
  -9   1  11       83.35      102.70      2.66 o 
  -8   1  11        0.19        0.61      0.33 o 
  -7   1  11       51.46       48.02      0.88 o 
  -6   1  11      211.53      239.55      3.92 o 
  -5   1  11      323.73      338.44      4.21 o 
  -4   1  11       59.53       75.88      1.29 o 
  -3   1  11      231.75      221.86      3.22 o 
  -2   1  11        5.37        4.70      0.87 o 
  -1   1  11       19.19       14.81      1.82 o 
   0   1  11       20.43       22.54      1.40 o 
   1   1  11       17.11       16.85      2.86 o 
   2   1  11       89.73      104.53      3.16 o 
   3   1  11        0.53        0.47      1.83 o 
   4   1  11      111.04       95.38      3.99 o 
   5   1  11      109.57      123.31      4.66 o 
   6   1  11        1.01        0.39      1.95 o 
   7   1  11        9.91       13.07      3.93 o 
   8   1  11       20.09       23.16      6.77 o 
   9   1  11       14.57       10.57      4.42 o 
  10   1  11       16.50       19.69      7.41 o 
 -13   2  11        1.57        1.39      2.00 o 
 -12   2  11        3.75        1.51      1.33 o 
 -11   2  11        0.67        1.49      0.95 o 
 -10   2  11        7.92        5.54      1.52 o 
  -9   2  11       56.64       54.69      2.60 o 
  -8   2  11        5.07        5.73      0.93 o 
  -7   2  11      242.71      266.76      3.29 o 
  -6   2  11        0.45        0.20      0.29 o 
  -5   2  11      140.90      119.90      2.46 o 
  -4   2  11       91.76      116.19      1.76 o 
  -3   2  11      177.70      156.96      3.19 o 
  -2   2  11       65.41       70.26      1.44 o 
  -1   2  11      306.97      305.52      4.96 o 
   0   2  11        1.96        1.88      0.98 o 
   1   2  11      127.47      132.84      3.42 o 
   2   2  11        6.34        5.87      1.74 o 
   3   2  11       44.35       45.46      4.38 o 
   4   2  11       41.35       37.56      8.96 o 
   5   2  11       64.27       63.54      5.07 o 
   6   2  11      235.86      237.40     10.06 o 
   7   2  11       10.23       12.13      4.00 o 
   8   2  11        0.02       -0.31      1.62 o 
   9   2  11        1.02       -0.65      2.35 o 
 -13   3  11        0.31        1.00      1.11 o 
 -12   3  11        1.98        2.16      2.11 o 
 -11   3  11       27.21       20.63      4.99 o 
 -10   3  11       56.60       57.73      2.97 o 
  -9   3  11        7.73        7.87      2.05 o 
  -8   3  11        5.77        8.07      2.07 o 
  -7   3  11        0.29        0.76      0.64 o 
  -6   3  11        0.42        0.98      0.49 o 
  -5   3  11       14.90       15.97      3.28 o 
  -4   3  11        6.30        3.15      1.23 o 
  -3   3  11       61.69       56.24      0.80 o 
  -2   3  11       37.58       39.80      1.33 o 
  -1   3  11       34.89       27.05      1.08 o 
   0   3  11        5.21        4.59      0.97 o 
   1   3  11      311.00      328.38      5.72 o 
   2   3  11       36.95       45.72      2.15 o 
   3   3  11      282.07      302.84      7.24 o 
   4   3  11        0.62        1.36      1.81 o 
   5   3  11      391.51      450.86      7.56 o 
   6   3  11       43.10       33.84      7.65 o 
   7   3  11       37.90       28.13      8.56 o 
   8   3  11        0.33        1.04      2.07 o 
   9   3  11        0.69        1.53      2.03 o 
 -12   4  11        2.72        3.65      1.33 o 
 -11   4  11       28.78       34.51      3.23 o 
 -10   4  11       10.83        9.83      2.07 o 
  -9   4  11        7.33        5.76      1.58 o 
  -8   4  11        7.59        7.20      1.64 o 
  -7   4  11       16.89       18.53      3.51 o 
  -6   4  11       12.42       11.78      2.19 o 
  -5   4  11        0.27        0.75      1.58 o 
  -4   4  11        0.37        0.54      1.96 o 
  -3   4  11        3.28        2.40      0.42 o 
  -2   4  11       29.11       29.88      0.79 o 
  -1   4  11        7.08        4.63      1.80 o 
   0   4  11       13.07       13.08      2.77 o 
   1   4  11        0.24        0.70      1.36 o 
   2   4  11      351.01      386.14     11.31 o 
   3   4  11      191.84      177.58      4.00 o 
   4   4  11        5.56        4.72      1.84 o 
   5   4  11        2.13        0.15      1.42 o 
   6   4  11        5.01        4.86      2.06 o 
   7   4  11        0.38        2.66      1.84 o 
   8   4  11        4.74        7.51      2.88 o 
 -12   5  11        0.06        1.75      1.74 o 
 -11   5  11        0.01       -0.45      1.90 o 
 -10   5  11       12.71       11.50      3.10 o 
  -9   5  11       16.02       12.85      4.26 o 
  -8   5  11       25.27       28.72      2.98 o 
  -7   5  11       13.63       12.71      2.36 o 
  -6   5  11       43.00       46.31      3.69 o 
  -5   5  11        2.22        1.75      2.07 o 
  -4   5  11        3.46        1.65      2.89 o 
  -3   5  11       65.44       62.33      3.02 o 
  -2   5  11       73.29       66.47      3.79 o 
  -1   5  11        4.73        5.32      1.00 o 
   0   5  11       42.85       42.34      4.41 o 
   1   5  11      610.15      699.86     16.63 o 
   2   5  11      334.77      407.53     10.58 o 
   3   5  11       36.22       42.08      2.88 o 
   4   5  11        0.01        1.42      1.34 o 
   5   5  11        1.44        0.23      1.30 o 
   6   5  11        2.67        1.04      1.68 o 
   7   5  11        8.95        5.82      2.95 o 
   8   5  11        5.82        2.97      1.32 o 
 -10   6  11        0.85        1.58      1.18 o 
  -9   6  11        2.89        2.20      1.10 o 
  -8   6  11        1.66        1.52      1.18 o 
  -7   6  11       18.30       15.69      3.48 o 
  -6   6  11        0.89        1.60      2.36 o 
  -5   6  11        2.09        1.79      3.02 o 
  -4   6  11       31.43       45.34      3.69 o 
  -3   6  11       15.23       17.90      6.16 o 
  -2   6  11       29.95       36.17      3.07 o 
  -1   6  11       32.91       27.52      6.20 o 
   0   6  11        0.96        1.23      0.82 o 
   1   6  11       44.05       51.05      2.43 o 
   2   6  11        3.25        2.02      1.02 o 
   3   6  11        0.00       -0.87      1.25 o 
   4   6  11        4.19        3.72      1.15 o 
   5   6  11        5.17        6.97      1.92 o 
   6   6  11        0.46        2.24      0.88 o 
  -9   7  11        2.90        2.90      1.36 o 
  -8   7  11        3.85        3.21      1.63 o 
  -7   7  11        0.85       -0.24      1.53 o 
  -6   7  11        3.31        3.98      1.94 o 
  -5   7  11        0.13        0.28      0.88 o 
  -4   7  11        0.31        1.88      2.90 o 
  -3   7  11        8.77        5.54      2.11 o 
  -2   7  11      147.41      178.48      5.39 o 
  -1   7  11        2.08        2.23      1.39 o 
   0   7  11       54.03       66.72      6.24 o 
   1   7  11        8.16        8.65      2.41 o 
   2   7  11       15.61       12.35      3.68 o 
   3   7  11        0.40        1.64      1.05 o 
   4   7  11       10.89       10.64      2.91 o 
   5   7  11        2.85        2.06      1.88 o 
  -7   8  11        0.04        1.30      0.96 o 
  -6   8  11        4.91        2.28      1.72 o 
  -5   8  11        2.65        0.09      1.49 o 
  -4   8  11       21.69       22.39      5.28 o 
  -3   8  11       60.75       90.81      3.99 o 
  -2   8  11        0.06       -0.12      1.91 o 
  -1   8  11        2.02        2.04      1.54 o 
   0   8  11       25.63       27.88      9.66 o 
   1   8  11        1.69        1.23      1.74 o 
   2   8  11        0.23        0.48      1.95 o 
   3   8  11        1.89        0.93      1.22 o 
 -12   0  12        5.61        2.63      1.29 o 
 -10   0  12        2.98        6.06      2.02 o 
  -8   0  12      264.71      311.00      6.84 o 
  -6   0  12      151.05      143.37      2.88 o 
  -4   0  12       38.58       36.96      1.51 o 
  -2   0  12      311.14      304.87      7.73 o 
   0   0  12      977.39     1073.94     17.23 o 
   2   0  12       14.35       11.13      3.99 o 
   4   0  12        0.34        3.48      2.49 o 
   6   0  12       20.36       19.55      8.49 o 
 -13   1  12        0.34       -1.07      1.49 o 
 -12   1  12        5.17        2.81      1.28 o 
 -11   1  12        6.10        6.09      2.00 o 
 -10   1  12       13.86       15.00      1.56 o 
  -9   1  12        1.30        0.93      0.59 o 
  -8   1  12      147.84      160.52      2.52 o 
  -7   1  12        0.55        0.98      0.43 o 
  -6   1  12       15.55       15.26      0.76 o 
  -5   1  12      417.95      452.80      5.87 o 
  -4   1  12       62.19       67.30      2.57 o 
  -3   1  12       48.26       49.60      1.38 o 
  -2   1  12        0.08        0.37      0.67 o 
  -1   1  12      613.60      631.40      9.97 o 
   0   1  12        0.45        1.03      1.01 o 
   1   1  12      191.92      164.62      4.01 o 
   2   1  12      131.51      133.63      3.56 o 
   3   1  12      167.49      184.17      7.53 o 
   4   1  12      258.74      289.39      6.72 o 
   5   1  12        0.24        1.20      3.41 o 
   6   1  12       19.64       11.00      3.38 o 
   7   1  12        9.83       11.13      2.54 o 
   8   1  12        6.79        4.70      2.43 o 
   9   1  12        7.88        5.79      2.58 o 
 -13   2  12        1.68        4.30      1.98 o 
 -12   2  12        8.31        9.64      2.68 o 
 -11   2  12       16.43       16.39      3.90 o 
 -10   2  12        0.42        0.06      1.05 o 
  -9   2  12       88.05       96.13      4.59 o 
  -8   2  12        0.70        0.23      0.68 o 
  -7   2  12      122.62      115.80      2.48 o 
  -6   2  12      247.12      262.41      5.56 o 
  -5   2  12      621.98      607.58      9.52 o 
  -4   2  12      275.57      275.52      3.79 o 
  -3   2  12      201.24      214.61      3.91 o 
  -2   2  12        1.83        1.98      0.47 o 
  -1   2  12      179.95      207.51      4.06 o 
   0   2  12       57.75       52.35      4.45 o 
   1   2  12      167.42      150.04      3.58 o 
   2   2  12      119.84      117.56      5.13 o 
   3   2  12       30.10       22.45      4.90 o 
   4   2  12       89.25       84.20      4.19 o 
   5   2  12       18.17       15.32      4.13 o 
   6   2  12        2.58        5.35      2.54 o 
   7   2  12       34.41       30.25      7.25 o 
   8   2  12       42.66       52.14      5.06 o 
   9   2  12        1.38        1.78      2.26 o 
 -13   3  12        3.14        2.00      1.60 o 
 -12   3  12        2.04        2.46      1.23 o 
 -11   3  12        3.25        2.93      1.32 o 
 -10   3  12       30.03       37.29      2.35 o 
  -9   3  12       39.81       52.18      2.62 o 
  -8   3  12        0.29        0.98      0.83 o 
  -7   3  12       57.48       47.49      2.17 o 
  -6   3  12       33.89       35.67      2.09 o 
  -5   3  12        2.18        6.99      1.50 o 
  -4   3  12      199.43      217.28      3.40 o 
  -3   3  12       17.60       13.96      0.88 o 
  -2   3  12       21.43       19.69      0.91 o 
  -1   3  12        2.81        3.97      0.94 o 
   0   3  12       41.76       46.74      1.88 o 
   1   3  12       20.08       16.54      3.98 o 
   2   3  12        2.37        2.98      1.63 o 
   3   3  12       74.38       66.93      3.21 o 
   4   3  12       70.57       82.79      5.37 o 
   5   3  12       16.35       23.58      5.35 o 
   6   3  12        0.67        3.86      1.76 o 
   7   3  12        0.12        0.56      1.98 o 
   8   3  12        3.53        3.64      1.55 o 
 -12   4  12       15.00       10.09      4.77 o 
 -11   4  12        0.17       -0.64      1.30 o 
 -10   4  12       45.60       51.13      2.79 o 
  -9   4  12       29.41       29.32      2.46 o 
  -8   4  12      169.52      189.32      8.58 o 
  -7   4  12        1.36        1.88      1.43 o 
  -6   4  12       18.56       15.25      3.92 o 
  -5   4  12       10.94        9.26      2.48 o 
  -4   4  12        0.80        2.01      1.41 o 
  -3   4  12       76.82       65.64      1.67 o 
  -2   4  12       88.56      100.99      2.39 o 
  -1   4  12       14.37       17.02      1.75 o 
   0   4  12        0.70       -0.26      1.63 o 
   1   4  12       13.63       12.36      2.76 o 
   2   4  12      469.13      466.42      9.07 o 
   3   4  12      223.16      242.77     13.49 o 
   4   4  12       46.62       48.96      4.83 o 
   5   4  12        5.51        4.70      1.78 o 
   6   4  12       18.53       17.77      4.46 o 
   7   4  12        3.77        3.57      1.93 o 
   8   4  12        5.41        3.27      1.66 o 
 -11   5  12        5.46        3.65      1.62 o 
 -10   5  12       30.32       25.54      7.28 o 
  -9   5  12       59.00       78.75      7.06 o 
  -8   5  12        4.40        4.69      1.76 o 
  -7   5  12        0.26        0.23      1.22 o 
  -6   5  12        1.22        2.68      1.41 o 
  -5   5  12        6.22        4.75      1.99 o 
  -4   5  12        2.99        3.42      2.17 o 
  -3   5  12        6.30        5.05      1.34 o 
  -2   5  12       37.87       44.76      2.93 o 
  -1   5  12        0.61        0.03      1.50 o 
   0   5  12      155.37      150.77      3.73 o 
   1   5  12       24.72       29.35      4.40 o 
   2   5  12       21.29        8.67      5.12 o 
   3   5  12       16.81       13.89      3.28 o 
   4   5  12        3.30        2.34      1.33 o 
   5   5  12       18.25       14.66      3.70 o 
   6   5  12        5.51        4.48      2.19 o 
   7   5  12        9.27        8.99      2.78 o 
 -10   6  12       33.36       42.71      8.31 o 
  -9   6  12       13.85       14.25      3.40 o 
  -8   6  12        1.47        0.84      1.02 o 
  -7   6  12        9.27        4.43      2.05 o 
  -6   6  12       10.92       17.16      3.74 o 
  -5   6  12        0.65        1.34      1.63 o 
  -4   6  12        7.13        8.70      3.96 o 
  -3   6  12        0.93        2.37      1.93 o 
  -2   6  12       24.98       28.26      2.78 o 
  -1   6  12       98.74      108.05      2.81 o 
   0   6  12        0.45       -0.07      1.55 o 
   1   6  12        1.41        2.39      1.37 o 
   2   6  12        0.01        0.71      1.10 o 
   3   6  12       32.93       30.95      6.94 o 
   4   6  12        0.02        1.25      1.56 o 
   5   6  12        5.07        4.17      1.46 o 
   6   6  12        6.04        5.92      2.01 o 
  -8   7  12        1.30        1.64      1.57 o 
  -7   7  12        2.23        0.73      1.41 o 
  -6   7  12        0.97        1.81      1.02 o 
  -5   7  12        6.78        5.83      3.08 o 
  -4   7  12        2.25        1.19      1.59 o 
  -3   7  12        5.04        3.15      2.84 o 
  -2   7  12       13.68       17.30      4.60 o 
  -1   7  12       27.12       16.58      4.83 o 
   0   7  12       18.41       11.40      2.99 o 
   1   7  12       22.35       19.42      4.53 o 
   2   7  12       13.94       13.49      4.39 o 
   3   7  12        5.11        5.72      2.63 o 
   4   7  12       20.00       20.24      5.83 o 
  -6   8  12        0.51        1.15      1.39 o 
  -5   8  12        1.10        1.34      1.39 o 
  -4   8  12       33.21       25.21      6.47 o 
  -3   8  12        3.20        3.21      2.35 o 
  -2   8  12       13.26       13.12      5.45 o 
  -1   8  12       19.87       12.46      4.53 o 
   0   8  12        0.34        0.19      1.81 o 
   1   8  12        0.07        0.84      1.75 o 
   2   8  12        0.01        1.58      1.67 o 
 -13   0  13        1.35        0.59      3.44 o 
 -11   0  13       20.45       14.62      5.72 o 
  -9   0  13        6.77        8.36      1.97 o 
  -7   0  13        8.32        5.70      1.16 o 
  -5   0  13       21.59       34.18      1.54 o 
  -3   0  13        2.29        2.15      1.50 o 
  -1   0  13      726.33      848.68     25.37 o 
   1   0  13      702.81      858.11     30.63 o 
   3   0  13      308.16      354.25      8.81 o 
   5   0  13      322.47      379.06     13.20 o 
   7   0  13      122.33      119.13     14.10 o 
   9   0  13       37.99       30.77     14.01 o 
 -13   1  13        0.36        2.40      1.29 o 
 -12   1  13        1.69        2.38      1.33 o 
 -11   1  13       46.77       48.42      4.08 o 
 -10   1  13       16.61       15.22      1.50 o 
  -9   1  13      107.32      102.34      1.99 o 
  -8   1  13      150.91      162.78      3.54 o 
  -7   1  13      220.53      215.92      2.99 o 
  -6   1  13       32.40       36.51      1.68 o 
  -5   1  13      309.18      335.15      4.89 o 
  -4   1  13       14.84       22.15      1.11 o 
  -3   1  13        9.35       10.54      1.90 o 
  -2   1  13       23.42       25.75      1.12 o 
  -1   1  13       22.19       28.08      1.88 o 
   0   1  13      127.44      118.18      2.91 o 
   1   1  13       14.21       13.58      2.73 o 
   2   1  13      116.35      122.66      6.12 o 
   3   1  13       87.43       85.74      7.19 o 
   4   1  13        2.39        2.16      2.05 o 
   5   1  13       18.90       20.29      4.13 o 
   6   1  13        1.29        2.65      1.77 o 
   7   1  13        0.74        1.95      2.07 o 
   8   1  13        0.20        1.43      1.01 o 
 -13   2  13        1.83        1.20      1.38 o 
 -12   2  13        0.40        0.17      1.43 o 
 -11   2  13        5.68        3.56      1.26 o 
 -10   2  13        0.16        0.29      0.84 o 
  -9   2  13       15.25       14.46      3.11 o 
  -8   2  13        0.43        1.15      0.52 o 
  -7   2  13       92.78       89.62      2.80 o 
  -6   2  13       68.92       62.69      2.73 o 
  -5   2  13        7.15        5.91      1.12 o 
  -4   2  13      352.93      359.19      4.41 o 
  -3   2  13      101.06      106.56      2.46 o 
  -2   2  13        2.48       -0.24      0.68 o 
  -1   2  13        8.52        9.96      2.75 o 
   0   2  13        0.72       -0.74      1.54 o 
   1   2  13      171.41      171.87      6.78 o 
   2   2  13       31.82       35.17      2.93 o 
   3   2  13       35.06       40.56      3.10 o 
   4   2  13      275.66      276.86      6.09 o 
   5   2  13      162.87      189.27      6.37 o 
   6   2  13       11.76       10.78      3.10 o 
   7   2  13       27.18       33.74      5.30 o 
   8   2  13        0.43        0.46      2.26 o 
 -12   3  13       16.21       15.28      3.93 o 
 -11   3  13        5.09        4.57      1.59 o 
 -10   3  13        3.91        4.15      1.25 o 
  -9   3  13        4.40        2.96      1.09 o 
  -8   3  13       12.43       10.90      2.39 o 
  -7   3  13       10.40       10.99      2.53 o 
  -6   3  13        9.68        7.50      2.73 o 
  -5   3  13        0.53        0.71      1.04 o 
  -4   3  13        1.22        0.30      0.30 o 
  -3   3  13       51.45       63.23      1.17 o 
  -2   3  13       68.70       61.65      1.25 o 
  -1   3  13       14.35        9.88      1.69 o 
   0   3  13       22.65       19.67      3.94 o 
   1   3  13      230.84      230.99      5.17 o 
   2   3  13       15.91       12.59      3.83 o 
   3   3  13      404.96      479.78      8.17 o 
   4   3  13      101.35      110.42      3.61 o 
   5   3  13       68.16       84.23      6.17 o 
   6   3  13        6.74        3.80      1.73 o 
   7   3  13        0.27        0.34      1.76 o 
   8   3  13        0.59        1.15      1.27 o 
 -12   4  13        1.99        1.89      1.59 o 
 -11   4  13        2.48        3.03      1.93 o 
 -10   4  13        0.57       -0.04      1.51 o 
  -9   4  13        7.02        9.39      2.37 o 
  -8   4  13       15.24       14.85      3.75 o 
  -7   4  13       62.90       67.14      3.05 o 
  -6   4  13        1.98        0.82      1.49 o 
  -5   4  13       59.76       73.73      3.64 o 
  -4   4  13        2.71        0.94      1.71 o 
  -3   4  13       57.30       54.81      1.77 o 
  -2   4  13       54.47       45.72      2.97 o 
  -1   4  13        9.57        8.59      2.45 o 
   0   4  13      354.40      374.33      6.78 o 
   1   4  13       11.15       13.37      3.62 o 
   2   4  13       10.77       10.87      3.05 o 
   3   4  13       16.71       17.43      4.83 o 
   4   4  13        1.02       -0.14      1.60 o 
   5   4  13        4.23        1.78      1.99 o 
   6   4  13        5.78        3.07      1.81 o 
   7   4  13        0.61        1.11      1.23 o 
 -11   5  13        9.32        8.83      3.46 o 
 -10   5  13        2.20        4.12      1.66 o 
  -9   5  13       10.46        4.25      1.73 o 
  -8   5  13       99.56      114.91      4.36 o 
  -7   5  13        2.44        2.17      1.28 o 
  -6   5  13        0.46        0.48      1.40 o 
  -5   5  13        5.42        3.07      2.07 o 
  -4   5  13        3.35        3.00      2.61 o 
  -3   5  13        0.64        0.93      1.06 o 
  -2   5  13        2.35        1.32      1.04 o 
  -1   5  13      244.45      281.83     14.29 o 
   0   5  13       51.47       42.49      7.66 o 
   1   5  13        0.50        1.10      1.38 o 
   2   5  13        0.06        1.21      1.26 o 
   3   5  13       11.29        8.93      2.74 o 
   4   5  13        1.59        1.11      2.03 o 
   5   5  13        3.98        3.64      1.60 o 
   6   5  13        3.51        4.25      1.75 o 
 -10   6  13        0.02        1.05      1.78 o 
  -9   6  13       22.49       21.64      5.89 o 
  -8   6  13        5.51        5.09      1.46 o 
  -7   6  13        8.13        4.66      2.79 o 
  -6   6  13       26.72       37.06      9.88 o 
  -5   6  13        3.31        0.05      2.83 o 
  -4   6  13       10.04       10.48      4.65 o 
  -3   6  13       54.35       50.44      6.06 o 
  -2   6  13       12.65       16.03      5.31 o 
  -1   6  13       12.57       13.05      4.39 o 
   0   6  13        8.67        7.98      2.19 o 
   1   6  13        2.05        1.81      1.22 o 
   2   6  13        2.38        0.03      1.60 o 
   3   6  13        0.28        0.61      1.47 o 
   4   6  13        3.88        2.15      1.78 o 
   5   6  13        5.52        4.53      2.12 o 
  -8   7  13        0.05        1.29      1.85 o 
  -7   7  13        7.50        6.89      1.94 o 
  -6   7  13        6.91        5.26      2.52 o 
  -5   7  13       10.42        5.39      2.23 o 
  -4   7  13       32.50       29.49     10.16 o 
  -3   7  13        2.62        4.57      1.92 o 
  -2   7  13       15.80       15.29      6.00 o 
  -1   7  13        5.53        6.82      3.39 o 
   0   7  13        5.06        1.72      3.03 o 
   1   7  13        0.88        1.31      1.57 o 
   2   7  13        6.75        2.46      2.30 o 
   3   7  13        9.05        6.94      2.31 o 
  -5   8  13        3.13        4.61      1.78 o 
  -4   8  13        5.44        6.16      3.57 o 
  -3   8  13        6.13        6.28      3.34 o 
  -2   8  13       11.79       10.45      4.50 o 
  -1   8  13        0.80        0.59      2.04 o 
   0   8  13        0.22        0.43      2.15 o 
 -12   0  14       20.65       20.22     11.34 o 
 -10   0  14       87.27       95.43      5.97 o 
  -8   0  14      241.88      275.83      9.27 o 
  -6   0  14      436.02      510.58     21.82 o 
  -4   0  14       65.25       61.24      2.33 o 
  -2   0  14        2.50        1.92      1.62 o 
   0   0  14        1.12        4.22      1.85 o 
   2   0  14      181.92      199.54      6.01 o 
   4   0  14       60.85       52.37      4.37 o 
   6   0  14       30.84       15.10      8.43 o 
   8   0  14        2.28        3.83      3.48 o 
 -13   1  14        3.57        3.71      1.61 o 
 -12   1  14        1.47        1.49      1.15 o 
 -11   1  14       20.90       12.90      3.64 o 
 -10   1  14       12.68        7.43      1.69 o 
  -9   1  14       43.09       61.52      2.10 o 
  -8   1  14       25.60       30.58      2.66 o 
  -7   1  14      127.53      139.78      4.19 o 
  -6   1  14      254.64      233.16      3.98 o 
  -5   1  14       38.02       34.58      1.65 o 
  -4   1  14      257.17      272.66      2.74 o 
  -3   1  14        0.35        0.35      0.59 o 
  -2   1  14       48.99       58.22      1.74 o 
  -1   1  14       96.07      114.72      2.54 o 
   0   1  14        0.82        0.03      1.33 o 
   1   1  14        4.30        2.97      1.22 o 
   2   1  14      194.22      198.60      5.92 o 
   3   1  14       25.59       18.47      4.67 o 
   4   1  14      126.88      136.32      8.64 o 
   5   1  14      190.99      229.30      6.97 o 
   6   1  14        9.19       11.71      3.36 o 
   7   1  14        1.32        4.46      2.66 o 
   8   1  14       20.50       20.98      7.50 o 
 -13   2  14        0.13        0.47      0.95 o 
 -12   2  14        4.60        5.21      1.79 o 
 -11   2  14        0.75        1.27      0.93 o 
 -10   2  14        1.93        2.70      0.74 o 
  -9   2  14       17.92       13.77      3.31 o 
  -8   2  14        1.31        1.09      0.73 o 
  -7   2  14      629.73      774.32     16.07 o 
  -6   2  14      312.66      314.43      3.22 o 
  -5   2  14        7.96        4.01      0.82 o 
  -4   2  14       11.94       13.26      1.27 o 
  -3   2  14       41.71       45.58      2.23 o 
  -2   2  14       22.58       23.01      2.59 o 
  -1   2  14        0.19       -0.50      0.97 o 
   0   2  14        5.31        4.11      1.86 o 
   1   2  14       61.98       63.18      2.74 o 
   2   2  14        8.78        8.21      2.54 o 
   3   2  14       75.55       64.41      2.84 o 
   4   2  14        5.12        3.03      1.68 o 
   5   2  14        9.85        5.74      2.73 o 
   6   2  14       29.48       31.66      8.41 o 
   7   2  14       15.16       14.61      3.32 o 
   8   2  14        0.18        1.22      1.80 o 
 -12   3  14        4.97        2.38      1.09 o 
 -11   3  14        0.18        0.87      0.92 o 
 -10   3  14       89.67      108.78      3.83 o 
  -9   3  14        5.41        5.70      1.40 o 
  -8   3  14       99.37      118.79      3.08 o 
  -7   3  14       10.17        8.11      1.96 o 
  -6   3  14      112.64      118.86     11.91 o 
  -5   3  14      107.23      104.50      4.91 o 
  -4   3  14       17.08       18.58      0.50 o 
  -3   3  14        0.03       -0.03      0.69 o 
  -2   3  14        0.00       -0.04      0.46 o 
  -1   3  14        3.27        5.25      1.55 o 
   0   3  14      178.33      191.23      5.36 o 
   1   3  14      163.56      167.86      4.92 o 
   2   3  14       19.52       15.88      3.60 o 
   3   3  14        8.45        4.89      2.01 o 
   4   3  14       16.04       17.30      4.07 o 
   5   3  14       86.02      101.11      6.52 o 
   6   3  14        4.10        1.24      1.59 o 
   7   3  14        9.76        6.61      2.92 o 
 -11   4  14       20.76       18.33      4.49 o 
 -10   4  14        1.01        3.17      0.95 o 
  -9   4  14        1.86        2.54      1.59 o 
  -8   4  14        6.53        7.87      2.38 o 
  -7   4  14        0.57        1.61      3.05 o 
  -6   4  14       15.52       16.21      4.24 o 
  -5   4  14       27.98       15.88      9.14 o 
  -4   4  14        4.69        3.67      2.22 o 
  -3   4  14       23.06       29.83      2.11 o 
  -2   4  14       72.26       91.26      6.56 o 
  -1   4  14       54.22       57.34      2.31 o 
   0   4  14      265.54      297.81      7.51 o 
   1   4  14      135.15      152.75      3.82 o 
   2   4  14        1.71        0.66      1.33 o 
   3   4  14        4.42        6.76      2.36 o 
   4   4  14        1.28        1.94      1.12 o 
   5   4  14       26.01       20.75      5.68 o 
   6   4  14       18.13       11.23      3.13 o 
 -11   5  14        8.08        6.21      2.07 o 
 -10   5  14        2.01        1.64      1.54 o 
  -9   5  14        2.99        1.64      1.77 o 
  -8   5  14        1.66        1.54      1.00 o 
  -7   5  14       35.39       27.83      8.42 o 
  -6   5  14        1.17        2.74      1.54 o 
  -5   5  14       27.11       38.25      3.65 o 
  -4   5  14       18.45       21.62      5.69 o 
  -3   5  14       23.65       19.55      7.01 o 
  -2   5  14       26.46       23.96      2.22 o 
  -1   5  14        8.82        7.20      2.68 o 
   0   5  14        1.93        0.93      1.21 o 
   1   5  14        7.77        8.94      2.74 o 
   2   5  14        3.21        2.36      1.68 o 
   3   5  14        3.63        2.97      1.81 o 
   4   5  14        5.80       10.20      3.68 o 
   5   5  14        0.14        1.45      1.08 o 
  -9   6  14        0.25       -0.14      1.90 o 
  -8   6  14        7.27        8.00      3.55 o 
  -7   6  14        7.93       12.23      3.04 o 
  -6   6  14        0.33        0.71      1.01 o 
  -5   6  14        1.33        1.03      2.14 o 
  -4   6  14       19.14       16.26      5.35 o 
  -3   6  14       16.85        8.54      4.02 o 
  -2   6  14       17.65       19.69      6.58 o 
  -1   6  14        9.18        9.99      4.98 o 
   0   6  14       12.78       10.79      2.70 o 
   1   6  14       20.30       17.16      4.90 o 
   2   6  14        2.62        2.14      1.47 o 
   3   6  14        0.69        2.83      2.05 o 
   4   6  14        0.65        1.82      1.55 o 
  -7   7  14        0.17        1.59      1.33 o 
  -6   7  14        3.97        3.47      2.75 o 
  -5   7  14        4.56        4.38      2.53 o 
  -4   7  14        0.01        0.26      2.19 o 
  -3   7  14       12.97        8.84      3.12 o 
  -2   7  14        0.74        2.21      3.15 o 
  -1   7  14       11.87       17.74      6.50 o 
   0   7  14        2.80        1.80      1.47 o 
   1   7  14        0.01        1.09      1.78 o 
   2   7  14       21.71       20.48      5.80 o 
 -13   0  15        3.27        2.69      3.61 o 
 -11   0  15        9.86        5.84      3.96 o 
  -9   0  15        0.10        1.43      1.09 o 
  -7   0  15        0.05        0.40      1.62 o 
  -5   0  15       67.76       92.59      3.97 o 
  -3   0  15      204.62      253.73     20.55 o 
  -1   0  15      209.49      210.40      4.99 o 
   1   0  15       41.94       34.27      3.39 o 
   3   0  15       78.52       87.05      8.85 o 
   5   0  15      147.40      158.63     11.12 o 
   7   0  15        2.61        0.14      3.04 o 
 -13   1  15        1.05       -0.45      2.09 o 
 -12   1  15        0.67        2.69      1.35 o 
 -11   1  15        0.09        0.68      1.02 o 
 -10   1  15       16.14       11.53      2.62 o 
  -9   1  15       16.54       14.45      3.28 o 
  -8   1  15       36.44       39.27      2.99 o 
  -7   1  15       51.98       56.78      2.95 o 
  -6   1  15        8.26        5.58      1.39 o 
  -5   1  15      233.45      258.85      7.41 o 
  -4   1  15       94.20      101.04      2.11 o 
  -3   1  15      258.08      272.41      4.82 o 
  -2   1  15       64.34       73.14      2.21 o 
  -1   1  15        0.77        1.60      1.17 o 
   0   1  15        1.00        0.12      1.44 o 
   1   1  15       44.32       48.33      6.03 o 
   2   1  15        4.53        2.19      1.59 o 
   3   1  15      127.10      146.12      4.58 o 
   4   1  15       19.04       25.76      4.04 o 
   5   1  15       27.26       37.26      6.39 o 
   6   1  15        4.89        4.74      1.83 o 
   7   1  15       19.38       15.42      6.52 o 
 -12   2  15        0.03        2.76      1.06 o 
 -11   2  15        0.63        1.80      0.83 o 
 -10   2  15        5.25        3.67      1.17 o 
  -9   2  15       21.25       18.43      4.20 o 
  -8   2  15       20.19       14.53      3.56 o 
  -7   2  15       29.46       23.10      9.65 o 
  -6   2  15      291.11      305.63      8.63 o 
  -5   2  15       41.57       41.25      1.28 o 
  -4   2  15        6.99        8.63      2.51 o 
  -3   2  15       13.77       10.13      2.12 o 
  -2   2  15       12.81       17.62      2.18 o 
  -1   2  15       14.06       12.51      2.95 o 
   0   2  15       13.26       27.72      5.41 o 
   1   2  15       28.96       21.14      6.09 o 
   2   2  15       95.35      115.93      3.35 o 
   3   2  15       83.16       94.99      4.99 o 
   4   2  15        1.29        1.97      1.52 o 
   5   2  15        5.50        3.02      1.93 o 
   6   2  15        5.25        2.15      1.84 o 
   7   2  15        2.00        2.56      1.96 o 
 -12   3  15        1.62        1.80      1.54 o 
 -11   3  15        0.05        0.21      0.83 o 
 -10   3  15        9.99        9.37      2.17 o 
  -9   3  15       25.51       25.44      3.11 o 
  -8   3  15       28.36       17.17      4.25 o 
  -7   3  15       94.08      100.47      3.88 o 
  -6   3  15       24.27       23.64      7.37 o 
  -5   3  15       31.64       39.24      3.13 o 
  -4   3  15       14.79       14.53      2.26 o 
  -3   3  15        6.23        8.39      1.77 o 
  -2   3  15        0.03        6.87      3.14 o 
  -1   3  15       52.11       57.04      2.35 o 
   0   3  15       34.42       31.99      3.70 o 
   1   3  15      130.18      124.71      7.12 o 
   2   3  15       71.28       77.74      3.46 o 
   3   3  15      112.25      101.62      5.20 o 
   4   3  15        8.60        6.94      2.28 o 
   5   3  15        2.00        4.64      2.10 o 
   6   3  15        0.11        1.06      1.73 o 
 -11   4  15        3.86        4.01      1.60 o 
 -10   4  15       16.68       15.47      3.88 o 
  -9   4  15       36.22       38.85      3.96 o 
  -8   4  15        0.00        0.66      1.14 o 
  -7   4  15       15.05       14.35      3.98 o 
  -6   4  15       12.83        9.12      5.42 o 
  -5   4  15      162.90      169.47      7.14 o 
  -4   4  15        0.00        0.95      1.60 o 
  -3   4  15       28.54       34.78      1.76 o 
  -2   4  15       46.25       39.80      2.40 o 
  -1   4  15        1.12        0.80      1.48 o 
   0   4  15       13.01       11.27      3.08 o 
   1   4  15       27.09       35.29      6.88 o 
   2   4  15        7.75        8.26      1.96 o 
   3   4  15       10.67       18.94      3.65 o 
   4   4  15       20.29       17.17      5.71 o 
   5   4  15        0.60        0.70      1.90 o 
   6   4  15        0.33        1.56      1.99 o 
 -10   5  15       11.26        8.30      2.72 o 
  -9   5  15        1.84        3.06      1.44 o 
  -8   5  15        0.49        1.65      1.77 o 
  -7   5  15        2.73        2.05      1.57 o 
  -6   5  15        9.48        8.37      3.64 o 
  -5   5  15       21.26       15.81      5.73 o 
  -4   5  15       36.81       32.09     10.54 o 
  -3   5  15       36.95       50.37      7.78 o 
  -2   5  15       20.11       20.16      6.15 o 
  -1   5  15        0.40        0.41      1.31 o 
   0   5  15       19.42       23.71      2.92 o 
   1   5  15       31.86       32.93      4.25 o 
   2   5  15        0.35        1.19      1.17 o 
   3   5  15        2.73        4.15      1.38 o 
   4   5  15        2.47        2.59      1.78 o 
   5   5  15        1.47        3.51      1.32 o 
  -9   6  15        2.69        1.34      1.17 o 
  -8   6  15        9.87        9.44      2.49 o 
  -7   6  15        0.06        0.68      1.56 o 
  -6   6  15        1.25        0.47      1.42 o 
  -5   6  15       15.66        9.63      4.23 o 
  -4   6  15       12.11       10.05      4.25 o 
  -3   6  15        0.05        1.74      2.16 o 
  -2   6  15       14.34       12.62      5.58 o 
  -1   6  15        9.56        6.57      3.37 o 
   0   6  15        8.64        8.19      4.11 o 
   1   6  15        0.66        2.56      1.48 o 
   2   6  15        3.81        2.30      2.58 o 
   3   6  15        2.03        4.17      1.78 o 
  -6   7  15        0.01        1.76      1.41 o 
  -5   7  15        0.55        3.32      2.66 o 
  -4   7  15        0.65        1.01      1.38 o 
  -3   7  15       15.67       18.12      6.00 o 
  -2   7  15        1.53        1.91      2.24 o 
  -1   7  15       19.13       15.51      8.75 o 
   0   7  15        0.13        1.23      1.63 o 
   1   7  15        1.14        1.41      1.96 o 
 -12   0  16       15.16        8.38      7.13 o 
 -10   0  16        5.50        4.58      2.49 o 
  -8   0  16       20.04       13.67      3.70 o 
  -6   0  16      245.25      336.56      5.47 o 
  -4   0  16      124.38      126.58      3.54 o 
  -2   0  16        1.73        0.72      1.17 o 
   0   0  16        0.21        3.28      2.70 o 
   2   0  16        0.73        0.68      2.50 o 
   4   0  16       17.96       12.94      4.02 o 
   6   0  16        9.52       11.69      6.17 o 
 -12   1  16        6.80        8.84      4.20 o 
 -11   1  16        1.92        2.74      1.47 o 
 -10   1  16        0.00        0.19      0.83 o 
  -9   1  16        1.79        2.01      1.00 o 
  -8   1  16       15.29       17.69      2.20 o 
  -7   1  16       26.91       25.43      2.09 o 
  -6   1  16       29.19       27.14      1.93 o 
  -5   1  16       13.31       14.71      3.86 o 
  -4   1  16       67.19       71.83      2.17 o 
  -3   1  16       46.22       38.33      1.79 o 
  -2   1  16       36.04       47.40      2.26 o 
  -1   1  16       25.37       26.13      5.52 o 
   0   1  16       29.28       39.65      4.90 o 
   1   1  16        3.39        1.38      1.64 o 
   2   1  16        0.10        1.27      1.56 o 
   3   1  16       11.29        7.71      2.56 o 
   4   1  16        0.16        0.84      1.42 o 
   5   1  16        0.29        0.79      1.99 o 
   6   1  16        0.05        2.40      1.86 o 
 -12   2  16        1.12        1.29      1.17 o 
 -11   2  16        4.46        3.84      1.81 o 
 -10   2  16        5.97        3.17      1.48 o 
  -9   2  16       14.35       10.58      3.09 o 
  -8   2  16      137.53      133.22      7.44 o 
  -7   2  16       13.72       11.14      3.51 o 
  -6   2  16        6.11        7.05      3.01 o 
  -5   2  16        1.27        3.60      1.29 o 
  -4   2  16       32.76       40.12      1.90 o 
  -3   2  16       32.49       33.86      2.33 o 
  -2   2  16       19.06       18.02      4.19 o 
  -1   2  16        4.61        5.83      1.81 o 
   0   2  16       18.74       18.56      4.73 o 
   1   2  16        2.13        0.47      1.19 o 
   2   2  16        2.22        3.84      1.77 o 
   3   2  16        2.03        6.03      2.05 o 
   4   2  16       13.40       12.68      3.28 o 
   5   2  16        3.88        0.23      1.30 o 
   6   2  16        0.17        1.33      2.26 o 
 -11   3  16        0.15       -0.41      1.93 o 
 -10   3  16        1.90        1.96      1.21 o 
  -9   3  16        7.13        5.18      1.47 o 
  -8   3  16       37.34       26.21      8.24 o 
  -7   3  16       16.27       16.76      4.04 o 
  -6   3  16       24.90       23.20      7.33 o 
  -5   3  16        3.43        6.38      2.35 o 
  -4   3  16      104.56      113.47      2.50 o 
  -3   3  16        6.31        6.78      2.12 o 
  -2   3  16        6.03        4.77      1.67 o 
  -1   3  16      127.92      149.71      5.49 o 
   0   3  16      124.66      140.31     11.11 o 
   1   3  16       22.13       25.37      2.73 o 
   2   3  16        8.60        6.81      2.21 o 
   3   3  16       35.61       39.13      4.63 o 
   4   3  16        1.85        1.50      1.28 o 
   5   3  16        0.02        0.59      1.32 o 
   6   3  16       35.48       57.39      8.86 o 
 -11   4  16        0.10        1.19      1.19 o 
 -10   4  16        6.99        6.21      4.79 o 
  -9   4  16        6.20        5.64      2.41 o 
  -8   4  16       23.48       24.67      6.43 o 
  -7   4  16        3.12        1.96      1.18 o 
  -6   4  16        0.03        2.30      1.69 o 
  -5   4  16        1.05       -2.26      2.94 o 
  -4   4  16        6.70        4.47      2.44 o 
  -3   4  16       13.33       15.43      5.38 o 
  -2   4  16       14.80       13.14      3.30 o 
  -1   4  16       14.23       13.59      3.78 o 
   0   4  16       93.49      108.46      4.08 o 
   1   4  16       31.57       41.00      5.00 o 
   2   4  16        0.33        0.39      1.51 o 
   3   4  16       35.48       29.64      7.25 o 
   4   4  16        8.33        8.83      2.66 o 
   5   4  16       10.20        6.05      2.76 o 
  -9   5  16        2.19        2.20      1.40 o 
  -8   5  16        1.41        2.23      1.13 o 
  -7   5  16        0.17        2.22      1.12 o 
  -6   5  16       10.76       12.72      3.92 o 
  -5   5  16        5.11        7.19      3.59 o 
  -4   5  16       42.68       33.94      3.86 o 
  -3   5  16        8.05        6.21      3.36 o 
  -2   5  16        9.00        5.98      3.91 o 
  -1   5  16        1.38        0.70      1.79 o 
   0   5  16        1.07        2.37      1.21 o 
   1   5  16        1.73        0.61      1.18 o 
   2   5  16        0.00        0.38      1.24 o 
   3   5  16        0.53        0.90      0.91 o 
   4   5  16       19.41       18.15      5.71 o 
  -8   6  16        0.01        0.55      1.38 o 
  -7   6  16        0.67        2.04      1.77 o 
  -6   6  16        0.04       -0.30      2.16 o 
  -5   6  16       17.82       16.65      5.75 o 
  -4   6  16        3.25        4.61      3.75 o 
  -3   6  16        2.71        2.80      1.42 o 
  -2   6  16        4.51        3.53      2.65 o 
  -1   6  16        0.43        1.53      1.32 o 
   0   6  16        1.42        0.45      1.69 o 
   1   6  16        3.10        4.96      3.47 o 
   2   6  16       10.55       14.16      5.74 o 
  -4   7  16        1.59        1.16      1.58 o 
  -3   7  16        5.01        4.62      1.88 o 
  -2   7  16        0.62        1.67      1.75 o 
  -1   7  16        0.06        2.13      1.63 o 
 -11   0  17       13.43        9.31      7.27 o 
  -9   0  17        5.54       10.42      3.63 o 
  -7   0  17       32.47       28.57      3.68 o 
  -5   0  17       27.59       17.79      3.08 o 
  -3   0  17      565.26      705.40     32.54 o 
  -1   0  17       13.16       13.32      4.01 o 
   1   0  17       14.51       31.88      7.84 o 
   3   0  17       25.51       26.50     13.11 o 
   5   0  17       15.85       11.28      5.45 o 
 -12   1  17        0.09        1.41      1.66 o 
 -11   1  17        6.92        6.62      2.99 o 
 -10   1  17        4.07        4.29      1.43 o 
  -9   1  17        0.07        0.51      0.57 o 
  -8   1  17        0.84        1.38      0.80 o 
  -7   1  17        5.87        3.68      3.70 o 
  -6   1  17        8.02        6.49      1.80 o 
  -5   1  17       10.30       12.03      3.03 o 
  -4   1  17        5.05        1.84      0.98 o 
  -3   1  17        0.48        0.23      1.11 o 
  -2   1  17      179.70      195.41      4.48 o 
  -1   1  17      107.75       98.66      4.40 o 
   0   1  17        9.79        5.67      1.54 o 
   1   1  17       15.36       11.70      3.14 o 
   2   1  17        2.84        0.75      0.92 o 
   3   1  17       31.61       40.00      6.40 o 
   4   1  17        2.66        0.06      1.79 o 
   5   1  17        9.08        7.72      2.83 o 
   6   1  17        1.12       -0.59      2.36 o 
 -11   2  17        0.00        1.11      1.05 o 
 -10   2  17        0.18        0.95      0.71 o 
  -9   2  17        1.33        1.77      1.21 o 
  -8   2  17       16.65       12.13      3.37 o 
  -7   2  17       14.18        9.77      3.21 o 
  -6   2  17       15.69       16.57      5.01 o 
  -5   2  17        8.24        6.33      1.81 o 
  -4   2  17       18.81       13.49      3.35 o 
  -3   2  17       12.92       13.82      3.54 o 
  -2   2  17       13.86       11.29      3.58 o 
  -1   2  17       98.15      105.11      3.16 o 
   0   2  17        0.11        1.63      1.41 o 
   1   2  17       12.14       10.04      2.92 o 
   2   2  17       54.15       64.51      5.06 o 
   3   2  17        0.04        1.06      1.33 o 
   4   2  17        2.72        2.09      1.61 o 
   5   2  17        1.95        2.61      1.54 o 
 -11   3  17        0.24        1.96      1.54 o 
 -10   3  17        1.47        2.64      1.28 o 
  -9   3  17        2.25        1.51      0.82 o 
  -8   3  17       12.77       12.07      4.62 o 
  -7   3  17        2.09        2.75      1.11 o 
  -6   3  17        0.01       -0.45      2.43 o 
  -5   3  17       33.86       45.04      4.08 o 
  -4   3  17        4.58        3.37      2.25 o 
  -3   3  17        2.50        2.94      1.34 o 
  -2   3  17       24.30       24.74      2.00 o 
  -1   3  17        0.20        0.12      1.40 o 
   0   3  17       24.07       27.52      2.81 o 
   1   3  17      141.10      138.31      6.61 o 
   2   3  17       10.42       12.87      3.32 o 
   3   3  17        1.20        1.44      1.33 o 
   4   3  17        3.74        1.40      1.43 o 
   5   3  17        0.37        1.67      1.96 o 
 -10   4  17        0.01        1.42      0.90 o 
  -9   4  17       10.71        5.22      2.36 o 
  -8   4  17        7.21        5.36      2.10 o 
  -7   4  17        6.45        4.99      2.69 o 
  -6   4  17        0.00       -0.10      1.23 o 
  -5   4  17        4.72        4.16      2.84 o 
  -4   4  17        0.08        1.21      1.48 o 
  -3   4  17        0.71        1.44      1.94 o 
  -2   4  17       29.91       27.21      9.34 o 
  -1   4  17       13.19       15.17      3.64 o 
   0   4  17        4.77        1.39      1.39 o 
   1   4  17       17.91       17.39      5.51 o 
   2   4  17       16.01       11.13      3.15 o 
   3   4  17       12.14        7.61      2.58 o 
   4   4  17        0.22        1.24      1.69 o 
  -9   5  17        0.89        0.82      0.96 o 
  -8   5  17        0.00        0.04      1.57 o 
  -7   5  17       16.27        8.05      3.95 o 
  -6   5  17        2.57        1.73      1.29 o 
  -5   5  17        1.39        3.52      2.35 o 
  -4   5  17        0.04       -3.43      3.48 o 
  -3   5  17        5.21        3.44      2.23 o 
  -2   5  17        3.92        3.95      2.37 o 
  -1   5  17        1.46        0.60      2.17 o 
   0   5  17        0.14        1.91      1.99 o 
   1   5  17        1.45        3.03      1.13 o 
   2   5  17        0.05        0.70      1.89 o 
   3   5  17        0.05        0.57      1.48 o 
  -7   6  17        2.60        1.96      1.73 o 
  -6   6  17        7.63        5.47      2.42 o 
  -5   6  17        0.68       -0.76      2.56 o 
  -4   6  17       46.91       48.57      6.96 o 
  -3   6  17        0.64       -1.13      3.63 o 
  -2   6  17        0.25        0.15      2.40 o 
  -1   6  17        1.43        2.59      2.19 o 
   0   6  17        4.09        2.62      2.17 o 
   1   6  17        3.64        5.42      2.95 o 
  -8   0  18        0.94        3.78      2.69 o 
  -6   0  18       90.57      100.50      3.05 o 
  -4   0  18       37.38       33.78      5.71 o 
  -2   0  18       50.87       46.22      4.37 o 
   0   0  18      112.24      125.80      4.52 o 
   2   0  18        3.95        6.62      3.15 o 
   4   0  18        0.35        2.31      3.41 o 
 -11   1  18        2.53        2.85      1.70 o 
 -10   1  18        0.01        1.00      2.80 o 
  -9   1  18        2.62        1.90      2.21 o 
  -8   1  18       11.36       13.45      3.69 o 
  -7   1  18        1.83        1.44      1.20 o 
  -6   1  18       55.69       49.39      1.88 o 
  -5   1  18        5.75        5.10      1.42 o 
  -4   1  18       23.36       28.75      2.57 o 
  -3   1  18       14.32       11.79      2.73 o 
  -2   1  18        9.80        6.20      1.90 o 
  -1   1  18        4.35        6.32      1.73 o 
   0   1  18        0.80        1.75      1.37 o 
   1   1  18        1.66        2.39      1.35 o 
   2   1  18        5.15        0.95      1.65 o 
   3   1  18        8.26        3.83      1.81 o 
   4   1  18        1.17        1.77      1.86 o 
   5   1  18        1.70        1.58      1.20 o 
 -11   2  18        0.32        1.34      1.99 o 
 -10   2  18       11.69        8.02      3.46 o 
  -9   2  18       17.56       13.21      3.77 o 
  -8   2  18        9.66        5.98      2.01 o 
  -7   2  18       11.20       11.75      3.39 o 
  -6   2  18       10.04        4.12      2.47 o 
  -5   2  18       14.53       11.79      8.53 o 
  -4   2  18       64.54       68.41      2.75 o 
  -3   2  18       13.33       13.45      3.71 o 
  -2   2  18       43.41       44.42      4.14 o 
  -1   2  18       22.62       19.60      5.55 o 
   0   2  18        6.81        6.10      1.64 o 
   1   2  18        3.00        2.62      1.22 o 
   2   2  18        1.56        1.45      1.10 o 
   3   2  18        0.02        1.43      1.46 o 
   4   2  18        4.88        6.13      2.38 o 
 -10   3  18       19.32       13.05      4.58 o 
  -9   3  18        7.70        4.57      1.76 o 
  -8   3  18        0.01        0.78      1.39 o 
  -7   3  18        0.15        1.64      1.31 o 
  -6   3  18        0.44        0.88      1.73 o 
  -5   3  18        0.01       -1.52      1.97 o 
  -4   3  18        1.49       -0.82      1.93 o 
  -3   3  18       14.55       14.77      5.26 o 
  -2   3  18       94.45       93.10      3.80 o 
  -1   3  18       41.28       63.47      5.76 o 
   0   3  18        0.42        1.39      1.41 o 
   1   3  18       14.07       15.48      4.70 o 
   2   3  18       12.66       11.40      3.12 o 
   3   3  18        1.96        1.75      1.70 o 
   4   3  18       20.28       18.07      5.79 o 
  -9   4  18        8.59        4.84      1.87 o 
  -8   4  18        0.01        1.76      1.53 o 
  -7   4  18        0.50        0.52      1.59 o 
  -6   4  18        0.20        0.54      1.99 o 
  -5   4  18        0.00        1.88      1.27 o 
  -4   4  18       30.84       41.19      5.63 o 
  -3   4  18       18.98       14.41      6.19 o 
  -2   4  18        0.11        0.47      2.07 o 
  -1   4  18       22.65       23.72      8.95 o 
   0   4  18       13.76        7.79      3.35 o 
   1   4  18       21.41       15.83      4.98 o 
   2   4  18        3.46        2.73      2.02 o 
   3   4  18       36.03       43.13      5.16 o 
  -8   5  18        1.29        1.00      1.21 o 
  -7   5  18        5.72        6.16      3.22 o 
  -6   5  18       27.43       21.34      8.64 o 
  -5   5  18        0.02       -0.66      2.08 o 
  -4   5  18        1.12        0.10      1.85 o 
  -3   5  18        1.26       -0.15      2.43 o 
  -2   5  18        0.02       -3.97      2.64 o 
  -1   5  18        0.19       -0.18      2.97 o 
   0   5  18        5.64        1.13      3.58 o 
   1   5  18        8.88        3.25      3.26 o 
  -5   6  18        2.52        1.16      2.16 o 
  -4   6  18        2.00        3.80      2.89 o 
  -3   6  18        0.18        2.21      1.91 o 
  -2   6  18        0.52        0.44      2.78 o 
  -9   0  19        0.13        3.04      4.23 o 
  -7   0  19        3.19        1.73      1.21 o 
  -5   0  19       21.19       13.93      3.65 o 
  -3   0  19        3.21        1.93      1.61 o 
  -1   0  19        2.56        2.47      3.69 o 
   1   0  19        0.01        2.01      2.34 o 
   3   0  19       63.87       63.95      5.49 o 
 -10   1  19        3.57        3.14      2.55 o 
  -9   1  19        5.45        3.80      3.27 o 
  -8   1  19        0.25       -0.06      2.31 o 
  -7   1  19        1.88        2.71      1.08 o 
  -6   1  19       12.66        8.40      4.75 o 
  -5   1  19       60.44       63.85      2.48 o 
  -4   1  19        7.39        8.94      2.55 o 
  -3   1  19        0.51        1.65      1.23 o 
  -2   1  19        0.59        0.79      0.58 o 
  -1   1  19        0.11        0.81      1.06 o 
   0   1  19       10.69        7.92      2.49 o 
   1   1  19        2.07        2.21      1.83 o 
   2   1  19        9.11        8.12      2.46 o 
   3   1  19        0.01        1.69      1.80 o 
   4   1  19       11.80       12.10      3.51 o 
 -10   2  19        8.98        6.61      2.33 o 
  -9   2  19       16.75       16.19      5.87 o 
  -8   2  19       41.61       41.77      5.80 o 
  -7   2  19        0.37       -0.09      2.33 o 
  -6   2  19        0.09        0.29      2.60 o 
  -5   2  19        3.04        2.49      1.85 o 
  -4   2  19       36.80       31.46      5.61 o 
  -3   2  19       16.27       19.73      2.08 o 
  -2   2  19       62.76       73.79      5.15 o 
  -1   2  19        7.62        6.53      1.97 o 
   0   2  19        4.45        4.15      1.49 o 
   1   2  19        0.86        2.62      1.13 o 
   2   2  19        0.02        0.28      1.50 o 
   3   2  19        0.21        0.16      2.00 o 
  -9   3  19       26.07       22.91      9.49 o 
  -8   3  19       16.81       11.32      4.20 o 
  -7   3  19       12.41       10.95      3.74 o 
  -6   3  19        0.35        0.92      1.32 o 
  -5   3  19        3.69        4.66      1.81 o 
  -4   3  19        0.02       -0.96      1.85 o 
  -3   3  19        0.38        2.56      1.76 o 
  -2   3  19       12.00        9.79      4.81 o 
  -1   3  19      150.03      170.79     14.22 o 
   0   3  19        2.94        1.33      1.28 o 
   1   3  19        0.17        0.78      1.35 o 
   2   3  19        0.33        1.13      1.63 o 
  -8   4  19       26.71       22.37      6.62 o 
  -7   4  19        4.68        1.75      2.12 o 
  -6   4  19        0.38        1.59      1.93 o 
  -5   4  19        0.90        2.32      1.51 o 
  -4   4  19        0.97        3.00      2.62 o 
  -3   4  19        6.14        4.02      3.05 o 
  -2   4  19        1.45        3.19      1.81 o 
  -1   4  19        1.58        1.02      2.38 o 
   0   4  19       61.98       73.41      6.25 o 
   1   4  19        2.71        2.67      1.60 o 
  -6   5  19        8.76        6.89      2.34 o 
  -5   5  19        2.68        3.50      2.57 o 
  -4   5  19        4.36        4.37      1.79 o 
  -3   5  19        8.16        7.71      3.45 o 
  -2   5  19        0.00        1.29      2.47 o 
  -1   5  19        3.72        3.53      2.01 o 
  -8   0  20        4.72        3.36      3.33 o 
  -6   0  20        6.46        9.06      2.78 o 
  -4   0  20       11.68        7.65      2.18 o 
  -2   0  20        0.67        0.82      1.36 o 
   0   0  20        4.28        2.61      1.45 o 
   2   0  20        0.86        0.12      1.45 o 
 -10   1  20        2.63        2.83      2.71 o 
  -9   1  20        0.06       -1.59      3.51 o 
  -8   1  20        4.78        4.43      6.54 o 
  -7   1  20        8.29        8.89      3.44 o 
  -6   1  20        4.00        0.89      1.06 o 
  -5   1  20        6.82        5.59      2.75 o 
  -4   1  20       58.46       56.71      5.23 o 
  -3   1  20       10.67       11.19      3.33 o 
  -2   1  20       11.31        8.39      2.03 o 
  -1   1  20        0.01       -0.04      0.85 o 
   0   1  20        5.66        5.56      1.97 o 
   1   1  20        0.16        1.52      1.66 o 
   2   1  20       16.13       10.64      3.12 o 
  -9   2  20        0.01        1.58      0.75 o 
  -8   2  20        0.00        1.93      0.71 o 
  -7   2  20       25.14       26.09      4.21 o 
  -6   2  20        3.23        3.54      1.63 o 
  -5   2  20        5.43        4.65      2.05 o 
  -4   2  20        0.11        0.64      1.82 o 
  -3   2  20       35.55       28.66      9.83 o 
  -2   2  20        1.44        1.20      1.04 o 
  -1   2  20        0.54        1.43      0.96 o 
   0   2  20        0.07        1.05      1.07 o 
   1   2  20        1.53        1.90      1.58 o 
   2   2  20        0.21        2.46      0.91 o 
  -8   3  20        6.26        6.14      2.87 o 
  -7   3  20        5.06        7.45      3.18 o 
  -6   3  20        0.44        0.85      1.58 o 
  -5   3  20        0.92        2.83      1.52 o 
  -4   3  20        0.90        2.05      1.29 o 
  -3   3  20        6.82        8.53      3.62 o 
  -2   3  20       45.42       44.64      9.72 o 
  -1   3  20        5.20        4.45      1.97 o 
   0   3  20       58.41       68.75      6.93 o 
   1   3  20        0.01        2.55      1.55 o 
  -7   4  20        0.94        0.62      1.07 o 
  -6   4  20        3.57        2.26      1.31 o 
  -5   4  20        0.07       -0.13      2.78 o 
  -4   4  20        0.02        1.06      2.54 o 
  -3   4  20       11.09        8.90      4.70 o 
  -2   4  20        9.73       10.45      4.57 o 
  -1   4  20        0.72        2.31      2.05 o 
   0   4  20        0.40        3.32      2.26 o 
  -7   0  21        0.23        1.03      4.16 o 
  -5   0  21        0.53        0.36      1.26 o 
  -3   0  21        0.52       -1.53      4.70 o 
  -1   0  21        0.67        2.71      2.12 o 
   1   0  21        0.41       -0.71      2.72 o 
  -8   1  21        1.53        1.94      3.02 o 
  -7   1  21        9.88        7.06      5.84 o 
  -6   1  21        0.07       -0.89      1.49 o 
  -5   1  21        0.01        1.59      1.32 o 
  -4   1  21       10.72        9.33      3.16 o 
  -3   1  21        2.12        2.40      1.27 o 
  -2   1  21        0.72        0.44      0.98 o 
  -1   1  21        4.63        4.65      2.18 o 
   0   1  21        0.12        0.45      1.14 o 
   1   1  21        1.06        1.19      1.15 o 
  -8   2  21        0.88        1.69      1.18 o 
  -7   2  21        0.51        0.69      1.48 o 
  -6   2  21        7.93        4.92      3.49 o 
  -5   2  21        4.49        4.71      2.47 o 
  -4   2  21        2.94        2.23      2.12 o 
  -3   2  21        9.97        9.11      4.62 o 
  -2   2  21       13.10       10.71      4.41 o 
  -1   2  21        3.38        2.99      1.50 o 
   0   2  21        9.79        5.93      2.56 o 
  -7   3  21        0.02       -1.02      3.07 o 
  -6   3  21        2.97        4.69      2.53 o 
  -5   3  21        0.53        0.32      1.63 o 
  -4   3  21        0.04        1.06      2.49 o 
  -3   3  21        9.69       10.89      4.48 o 
  -2   3  21       32.73       23.64      9.30 o 
  -1   3  21       18.52        9.07      5.83 o 
  -6   0  22        0.04        1.43      4.21 o 
  -4   0  22       12.97       15.98      4.58 o 
  -2   0  22        6.77        6.85      2.63 o 
  -7   1  22        2.36       -0.22      3.08 o 
  -6   1  22        0.70        0.04      1.76 o 
  -5   1  22        3.25        3.09      2.13 o 
  -4   1  22        8.17        9.57      4.39 o 
  -3   1  22        1.26        2.84      1.61 o 
  -2   1  22        2.66        4.56      2.60 o 
  -1   1  22        0.04        0.92      1.19 o 
  -6   2  22        1.20        0.74      2.09 o 
  -5   2  22       10.64        7.42      4.04 o 
  -4   2  22        0.12        1.35      1.77 o 
  -3   2  22        3.24        4.31      2.05 o 
  -2   2  22       12.01        7.09      4.24 o 
                                                 
